# Supplementary material for: Intraspecific Variability Largely Affects the Leaf Metabolomics Response to Isosmotic Macrocation Variations in Two Divergent Lettuce (Lactuca sativa L.) Varieties
Source: Plants (Basel). 2021 Jan 5;10(1):91. doi: 10.3390/plants10010091 (PMC7824788; doi:10.3390/plants10010091)
Supplement: Supplementary file 1 [file plants-10-00091-s001.zip]

Archive with 8 entries (8 files):
- Supplementary Table 1.docx
- Supplementary Table 2.xlsx
- Supplementary Table 3.xlsx
- Supplementary Table 4.xlsx
- Supplementary Table 5.xlsx
- Supplementary Table 6.xlsx
- Supplementary Table 7.xlsx
- Supplementary Figure 1.docx
