# Supplementary material for: Intraspecific Variability Largely Affects the Leaf Metabolomics Response to Isosmotic Macrocation Variations in Two Divergent Lettuce (Lactuca sativa L.) Varieties
Source: Plants (Basel). 2021 Jan 5;10(1):91. doi: 10.3390/plants10010091 (PMC7824788; doi:10.3390/plants10010091)
Supplement: Supplementary file 1 [file plants-10-00091-s001.zip › Supplementary Table 2.xlsx]

## Sheet: Foglio1
Supplementary Table 2: Summary table of the One-way ANOVA of the metabolites considering the main effect of the nutrient solutions (SCa, SMg, and SK)
Compound	F value	p value	FDR	Statistical grouping
				SCa	SMg	SK
CPD0-1525	284.92	1.5213e-21	3.572e-18	b	a	c
CPD0-1354	214.05	1.2677e-19	1.4882e-16	b	a	b
CPD-7246	202.24	3.0183e-19	1.7276e-16	b	a	c
N-ACETYL-D-GLUCOSAMINE-1-P	202.24	3.0183e-19	1.7276e-16	b	a	c
CPD-12663	197.25	4.4146e-19	1.7276e-16	b	a	c
CPD-12665	197.25	4.4146e-19	1.7276e-16	b	a	c
CPD0-1327	173.29	3.1392e-18	1.053e-15	b	a	c
CPD-4544	164.8	6.682e-18	1.9612e-15	b	b	a
3-METHYLSULFINYLPROPYL-GLUCOSINOLATE	154.97	1.6762e-17	4.373e-15	b	a	c
CPD-1086	150.48	2.5961e-17	6.0958e-15	b	a	c
CPD-8672	132.71	1.6627e-16	3.2533e-14	b	a	c
CPD-18130	126.8	3.2409e-16	5.4355e-14	c	b	a
CPD-18135	126.8	3.2409e-16	5.4355e-14	c	b	a
CPD-194	124.72	4.121e-16	6.4507e-14	a	c	b
PAMIDRONATE	112.87	1.7497e-15	2.5677e-13	a	c	b
3-5-ADP	97.159	1.4827e-14	2.0478e-12	b	a	a
CPD-7058	85.067	9.4857e-14	1.2374e-11	b	a	c
CPD-14047	83.9	1.1478e-13	1.4184e-11	b	a	c
PRECURSOR-Z	83.308	1.2654e-13	1.4856e-11	c	a	b
CPD0-1138	82.243	1.5105e-13	1.6889e-11	c	a	b
CPD0-1036	81.406	1.7384e-13	1.8554e-11	b	a	b
CGMP	72.372	8.5876e-13	7.2273e-11	c	a	b
CPD-3709	72.372	8.5876e-13	7.2273e-11	c	a	b
CPD-12570	71.982	9.2342e-13	7.2273e-11	b	a	c
CPD-14867	71.982	9.2342e-13	7.2273e-11	b	a	c
CPD-16763	71.982	9.2342e-13	7.2273e-11	b	a	c
CPD-3001	71.982	9.2342e-13	7.2273e-11	b	a	c
CPD-520	71.982	9.2342e-13	7.2273e-11	b	a	c
CPD-7090	71.982	9.2342e-13	7.2273e-11	b	a	c
2-OXOSUCCINAMATE	67.969	1.9861e-12	1.5043e-10	b	a	c
CPD-13770	60.961	8.292e-12	6.0842e-10	b	a	c
CPD-6366	56.761	2.0801e-11	1.48e-09	b	c	a
3-METHYLTHIOPROPYL-DESULFO-GLUCOSINOLATE	56.356	2.2794e-11	1.5353e-09	c	b	a
CPD-14753	55.527	2.753e-11	1.5353e-09	a	a	b
CPD-14820	55.527	2.753e-11	1.5353e-09	a	a	b
CPD-14849	55.527	2.753e-11	1.5353e-09	a	a	b
CPD-15106	55.527	2.753e-11	1.5353e-09	a	a	b
CPD-15290	55.527	2.753e-11	1.5353e-09	a	a	b
CPD-7139	55.527	2.753e-11	1.5353e-09	a	a	b
CPD-7844	55.527	2.753e-11	1.5353e-09	a	a	b
CPD-8009	55.527	2.753e-11	1.5353e-09	a	a	b
CPD-8033	55.435	2.8117e-11	1.5353e-09	a	a	b
CPD-4211	53.966	3.952e-11	2.062e-09	b	a	b
DELTA3-ISOPENTENYL-PP	53.966	3.952e-11	2.062e-09	b	a	b
CPD-20125	52.354	5.7894e-11	2.9551e-09	b	a	c
2-PG	51.535	7.0526e-11	3.4499e-09	b	a	c
G3P	51.535	7.0526e-11	3.4499e-09	b	a	c
BISOHMYR-GLUCOSAMINYL-1P	51.085	7.8692e-11	3.7708e-09	b	c	a
CPD-14529	47.495	1.9368e-10	8.2685e-09	a	b	b
CPD-19959	47.495	1.9368e-10	8.2685e-09	a	b	b
CPD-6481	47.495	1.9368e-10	8.2685e-09	a	b	b
CPD-8647	47.495	1.9368e-10	8.2685e-09	a	b	b
CPD-9947	47.495	1.9368e-10	8.2685e-09	a	b	b
ISOEUGENOL	47.495	1.9368e-10	8.2685e-09	a	b	b
CPD0-1311	46.772	2.3363e-10	9.4719e-09	b	a	c
VESTITONE	46.495	2.5113e-10	9.4719e-09	b	c	a
AMP	46.331	2.6221e-10	9.4719e-09	b	b	a
AMP-GROUP	46.331	2.6221e-10	9.4719e-09	b	b	a
CPD-12546	46.331	2.6221e-10	9.4719e-09	b	b	a
CPD-15390	46.331	2.6221e-10	9.4719e-09	b	b	a
CPD-3705	46.331	2.6221e-10	9.4719e-09	b	b	a
CPD-3706	46.331	2.6221e-10	9.4719e-09	b	b	a
CPD0-1139	46.331	2.6221e-10	9.4719e-09	b	b	a
DGMP	46.331	2.6221e-10	9.4719e-09	b	b	a
CMP	46.152	2.7485e-10	9.4906e-09	b	c	a
CPD-3710	46.152	2.7485e-10	9.4906e-09	b	c	a
CPD-3711	46.152	2.7485e-10	9.4906e-09	b	c	a
CPD-332	45.418	3.3383e-10	1.136e-08	b	c	a
CPD-15233	43.401	5.7649e-10	1.9337e-08	a	c	b
CPD-3502	42.892	6.6366e-10	2.1643e-08	b	c	a
CPD-7079	42.892	6.6366e-10	2.1643e-08	b	c	a
CPD-253	42.841	6.7312e-10	2.165e-08	b	a	c
CPD-13026	42.518	7.3656e-10	2.3371e-08	b	b	a
CPD-4023	40.77	1.2097e-09	3.7873e-08	b	a	c
2-HYDROXYDAIDZEIN	39.593	1.7039e-09	4.879e-08	a	a	b
CPD-12036	39.593	1.7039e-09	4.879e-08	a	a	b
CPD-12038	39.593	1.7039e-09	4.879e-08	a	a	b
CPD-15480	39.593	1.7039e-09	4.879e-08	a	a	b
CPD-6998	39.593	1.7039e-09	4.879e-08	a	a	b
CPD-7389	39.593	1.7039e-09	4.879e-08	a	a	b
CPD-9625	39.593	1.7039e-09	4.879e-08	a	a	b
GLUCOSAMINE-1P	38.68	2.2339e-09	6.3195e-08	a	b	c
CPD-4609	38.518	2.3451e-09	6.5552e-08	b	b	a
DISULFIRAM	38.424	2.4125e-09	6.6642e-08	b	a	b
CPD-1063	36.319	4.5968e-09	1.2406e-07	b	a	c
CPD-444	36.319	4.5968e-09	1.2406e-07	b	a	c
PYRIDOXINE-5P	35.799	5.4123e-09	1.4441e-07	b	c	a
CPD-10734	33.21	1.2508e-08	3.3e-07	a	b	c
O-SINAPOYLCHOLINE	32.724	1.4708e-08	3.8372e-07	b	b	a
CPD-4242	32.265	1.7166e-08	4.4292e-07	a	a	b
CPD0-1763	31.981	1.8905e-08	4.8132e-07	b	b	a
CPD-18157	31.956	1.9064e-08	4.8132e-07	b	a	c
CPD-8654	31.835	1.987e-08	4.9633e-07	b	b	a
CPD-16747	31.486	2.239e-08	5.5339e-07	b	b	a
5-HYDROXYISOURATE	31.248	2.4305e-08	5.9447e-07	b	c	a
CPD-4209	31.077	2.5788e-08	6.2423e-07	b	b	a
LINOLENIC_ACID	29.906	3.8906e-08	9.3215e-07	a	b	b
2-METHYL-3-PHYTYL-14-NAPHTHOQUINONE	29.801	4.0387e-08	9.5788e-07	b	b	a
IMIDAZOLE-ACETOL-P	28.857	5.6744e-08	1.3324e-06	a	a	b
CPD-14861	28.719	5.9663e-08	1.387e-06	b	b	a
CPD-13085	28.263	7.0524e-08	1.6234e-06	a	b	c
CPDQT-420	27.784	8.4231e-08	1.9201e-06	a	a	b
CYSTINE	26.699	1.268e-07	2.8627e-06	a	b	c
CPD-6954	26.508	1.3645e-07	3.0513e-06	b	b	a
L-1-LYSOPHOSPHATIDATE	26.107	1.5925e-07	3.4978e-06	b	b	a
CPD-8819	26.104	1.594e-07	3.4978e-06	a	b	c
FARNESYL-PP	25.589	1.9483e-07	4.2357e-06	b	b	a
CPD-11293	25.504	2.0142e-07	4.3065e-06	b	b	a
CPD-13211	25.498	2.0193e-07	4.3065e-06	a	a	b
12-HYDROXYDIHYDROCHELIRUBINE	25.477	2.0359e-07	4.3065e-06	b	b	a
CPD-12024	24.708	2.7621e-07	5.7393e-06	b	a	c
SELENOHOMOCYSTEINE	24.708	2.7621e-07	5.7393e-06	b	a	c
CPD-20023	24.366	3.1692e-07	6.5275e-06	a	a	b
LIPOIC-ACID	24.062	3.5845e-07	7.3187e-06	b	a	c
TETCYCLACIS	23.729	4.1074e-07	8.3139e-06	b	a	c
N-ACETYL-5-METHOXY-TRYPTAMINE	23.649	4.2443e-07	8.5176e-06	a	b	b
CPD-10660	22.429	7.064e-07	1.4056e-05	a	b	b
CPDQT-299	22.408	7.125e-07	1.4058e-05	a	b	b
CPD-9896	22.136	8.0019e-07	1.5657e-05	b	b	a
CPD-11945	21.829	9.1256e-07	1.6905e-05	a	a	b
4-ALPHA-METHYL-5-ALPHA-CHOLEST-7-EN-3-ON	21.693	9.6765e-07	1.6905e-05	b	b	a
4-METHYL-824-CHOLESTADIENOL	21.693	9.6765e-07	1.6905e-05	b	b	a
CPD-12860	21.693	9.6765e-07	1.6905e-05	b	b	a
CPD-14891	21.693	9.6765e-07	1.6905e-05	b	b	a
CPD-14892	21.693	9.6765e-07	1.6905e-05	b	b	a
CPD-14894	21.693	9.6765e-07	1.6905e-05	b	b	a
CPD-3941	21.693	9.6765e-07	1.6905e-05	b	b	a
CPD-4141	21.693	9.6765e-07	1.6905e-05	b	b	a
CPD-4161	21.693	9.6765e-07	1.6905e-05	b	b	a
CPD-698	21.693	9.6765e-07	1.6905e-05	b	b	a
CPD-706	21.693	9.6765e-07	1.6905e-05	b	b	a
CPD-8135	21.693	9.6765e-07	1.6905e-05	b	b	a
EPISTEROL	21.693	9.6765e-07	1.6905e-05	b	b	a
CPD-18099	21.683	9.7197e-07	1.6905e-05	a	b	c
CPD-13420	20.515	1.6224e-06	2.801e-05	a	b	b
2-FUROATE	20.407	1.7025e-06	2.8968e-05	a	b	b
CPD-9734	20.407	1.7025e-06	2.8968e-05	a	b	b
CPD-14649	20.261	1.8184e-06	3.0716e-05	a	b	b
2-O-CAFFEOYLGLUCARATE	20.222	1.85e-06	3.1026e-05	a	b	c
COPROPORPHYRIN_I	20.125	1.933e-06	3.1963e-05	b	b	a
COPROPORPHYRIN_III	20.125	1.933e-06	3.1963e-05	b	b	a
CPD-19490	20.094	1.9595e-06	3.2175e-05	a	a	b
CPD-14652	20.031	2.0167e-06	3.2884e-05	a	b	b
CPD-19489	19.994	2.0503e-06	3.3201e-05	a	a	b
IPRONIAZID	19.956	2.0858e-06	3.3545e-05	a	b	c
CPD-553	19.821	2.2172e-06	3.5415e-05	b	b	a
CPD-14478	19.805	2.234e-06	3.5442e-05	a	b	c
KYNURENATE	19.746	2.2947e-06	3.6161e-05	b	a	b
CPD-9321	19.597	2.4563e-06	3.8449e-05	c	b	a
CPD-13908	19.259	2.8685e-06	4.4605e-05	c	b	a
CPD-15176	19.222	2.918e-06	4.5075e-05	a	a	b
R-4-PHOSPHOPANTOTHENOYL-L-CYSTEINE	19.12	3.0583e-06	4.6933e-05	a	a	b
CPD1F-461	19.033	3.1848e-06	4.8558e-05	b	a	b
CPD-13081	18.514	4.06e-06	6.1502e-05	b	b	a
CPD-6365	18.114	4.9072e-06	7.3859e-05	b	b	a
CPD-17439	17.857	5.5504e-06	8.2758e-05	b	b	a
UDP-SULFOQUINOVOSE	17.85	5.5689e-06	8.2758e-05	b	c	a
CPD-381	17.804	5.6924e-06	8.4062e-05	b	a	b
2346-TETRAHYDROXYBENZOPHENONE	17.37	7.0237e-06	0.00010169	a	a	b
CPD-7279	17.334	7.1462e-06	0.00010169	a	c	b
CPD-9876	17.334	7.1462e-06	0.00010169	a	c	b
CPD-9879	17.334	7.1462e-06	0.00010169	a	c	b
CPD4FS-7	17.334	7.1462e-06	0.00010169	a	c	b
CPD4FS-8	17.334	7.1462e-06	0.00010169	a	c	b
DCMP	17.072	8.1275e-06	0.00011496	b	b	a
23-DIMERCAPTOPROPAN-1-OL	17.057	8.1858e-06	0.00011509	a	b	a
CPD-20425	17.019	8.3408e-06	0.00011564	b	a	a
CPD-7852	17.019	8.3408e-06	0.00011564	b	a	a
3-SULFINOALANINE	17.011	8.3723e-06	0.00011564	a	b	a
CPD-8999	16.88	8.9311e-06	0.00012263	b	a	b
CPD-14984	16.852	9.0558e-06	0.00012362	a	a	b
5-METHYLTHIOINOSINE	16.608	1.0223e-05	0.00013876	a	b	b
CPD-8683	16.182	1.2656e-05	0.00017078	a	b	a
R-2-HYDROXYGLUTARATE	16.146	1.2892e-05	0.00017298	b	a	b
CPD-7612	16.028	1.3688e-05	0.00018261	b	b	a
DICOUMAROL	16.014	1.3781e-05	0.00018282	b	a	b
S-TETRAHYDROCOLUMBAMINE	15.943	1.4286e-05	0.00018844	a	b	c
CPD0-1681	15.855	1.4947e-05	0.00019606	a	c	b
CPDQT-34	15.71	1.6092e-05	0.00020991	a	a	b
2-C-METHYL-D-ERYTHRITOL-4-PHOSPHATE	15.473	1.8179e-05	0.00023582	b	a	b
CPD-9426	15.451	1.8385e-05	0.00023719	a	a	b
CPD-12724	15.233	2.0586e-05	0.00026413	a	a	b
CPD-20428	15.177	2.119e-05	0.0002704	b	a	a
CPD-7110	15.043	2.2729e-05	0.00028848	b	b	a
CPD0-1502	15.025	2.2947e-05	0.00028968	b	a	c
CPD-9366	14.948	2.3889e-05	0.00029995	c	b	a
CPD0-1552	14.937	2.4024e-05	0.00030004	b	c	a
CPD-12654	14.907	2.4408e-05	0.00030323	b	b	a
CPD-9217	14.885	2.4688e-05	0.0003051	b	b	a
CPD-13037	14.804	2.5767e-05	0.00031675	b	b	a
CPD-602	14.741	2.6634e-05	0.00032571	a	c	b
CPD-7073	14.715	2.7002e-05	0.0003285	a	a	b
CPD-13028	14.699	2.7237e-05	0.00032965	a	b	c
DECOYININE	14.674	2.7598e-05	0.00033231	a	b	b
CPD-19790	14.6	2.8707e-05	0.0003439	b	b	a
S-781314-TETRAHYDROPROTOBERBERINE	14.519	2.9961e-05	0.0003571	a	a	b
INDICAN	14.296	3.3752e-05	0.00040025	a	a	b
PHENYLHYDRAZINE	14.238	3.4815e-05	0.00040883	a	c	b
9--OR-1016-DIHYDROXYPALMITATE	14.238	3.4823e-05	0.00040883	b	b	a
CPD-15800	14.188	3.576e-05	0.00041773	a	b	c
CPD-19438	13.952	4.0624e-05	0.0004722	b	b	a
S-NORCOCLAURINE	13.894	4.1928e-05	0.00048391	b	a	c
CPD-81	13.889	4.2043e-05	0.00048391	b	b	a
R-NORCOCLAURINE	13.832	4.3367e-05	0.00049671	b	a	c
3-HYDROXY-L-KYNURENINE	13.822	4.3606e-05	0.00049702	a	b	b
CPD-4863	13.716	4.6189e-05	0.00052393	a	b	c
CPD-229	13.682	4.7058e-05	0.00052866	a	a	b
CPDQT-262	13.674	4.7275e-05	0.00052866	a	a	b
CPD-9317	13.673	4.7282e-05	0.00052866	b	b	a
CPD-13080	13.657	4.7701e-05	0.00053082	b	b	a
CPD-6959	13.644	4.8041e-05	0.00053208	a	b	b
CPD-19447	13.634	4.8309e-05	0.00053253	b	b	a
CPD0-1588	13.602	4.9176e-05	0.00053868	b	b	a
13-HYDROXY-MAGNESIUM-PROTOPORP	13.596	4.9326e-05	0.00053868	a	a	b
CPD-7655	13.384	5.5425e-05	0.00060249	b	a	a
CPD-7198	13.358	5.6238e-05	0.00060807	b	b	a
1-AMINO-PROPAN-2-ONE-3-PHOSPHATE	13.351	5.6456e-05	0.00060807	b	b	a
CPD-12632	13.318	5.7488e-05	0.00061635	a	a	b
CPD0-1033	13.297	5.817e-05	0.00062083	a	b	b
CPD-4503	13.283	5.863e-05	0.00062291	b	b	a
L-ERYTHRO-4-HYDROXY-GLUTAMATE	13.231	6.0333e-05	0.00063811	b	b	a
L-CANALINE	13.219	6.0719e-05	0.00063932	a	a	b
3-METHYLTHIOPROPANALDOXIME	13.176	6.2187e-05	0.00065186	a	b	b
CPD-12225	13.109	6.4568e-05	0.00067381	b	b	a
CPD-8951	13.048	6.6803e-05	0.00069404	a	a	b
CPD-16700	12.94	7.097e-05	0.00073409	a	a	b
CPD0-1587	12.92	7.1759e-05	0.000739	b	b	a
CPD-12636	12.89	7.2994e-05	0.00074842	a	b	a
CPD0-1712	12.772	7.8e-05	0.00079627	b	a	b
CPD-12648	12.681	8.2089e-05	0.00082497	a	a	b
CPD-8117	12.663	8.2919e-05	0.00082497	b	a	a
CPD-8228	12.663	8.2919e-05	0.00082497	b	a	a
CPD-8229	12.663	8.2919e-05	0.00082497	b	a	a
CPD-8231	12.663	8.2919e-05	0.00082497	b	a	a
CREPENYNATE	12.663	8.2919e-05	0.00082497	b	a	a
CPD-14963	12.648	8.3632e-05	0.00082856	a	a	b
5-METHYL-THF	12.611	8.5417e-05	0.00084269	b	b	a
BERGAPTOL	12.526	8.9664e-05	0.00088088	a	c	b
CPD-17454	12.47	9.2527e-05	0.00090522	b	b	a
4-PRENYLPHLORISOBUTYROPHENONE	12.381	9.7358e-05	0.00094462	b	b	a
CPD-7731	12.381	9.7358e-05	0.00094462	b	b	a
CPD-12402	12.241	0.00010546	0.001019	b	b	a
PROTOPORPHYRIN_IX	12.232	0.00010601	0.0010201	a	a	b
MEVALONATE	12.097	0.00011462	0.0010834	a	c	b
NONAPRENYL-4-HYDROXYBENZOATE	12.086	0.00011535	0.0010834	b	b	a
N-PRENYLAGMATINE	12.042	0.0001183	0.0010834	b	a	a
2-CIS6-TRANS-FARNESOL	12.031	0.00011904	0.0010834	b	b	a
2-TRANS6-TRANS-FARNESOL	12.031	0.00011904	0.0010834	b	b	a
CPD-10759	12.031	0.00011904	0.0010834	b	b	a
CPD-11399	12.031	0.00011904	0.0010834	b	b	a
CPD-11430	12.031	0.00011904	0.0010834	b	b	a
CPD-11432	12.031	0.00011904	0.0010834	b	b	a
CPD-11433	12.031	0.00011904	0.0010834	b	b	a
CPD-12568	12.031	0.00011904	0.0010834	b	b	a
CPD-8761	12.031	0.00011904	0.0010834	b	b	a
CPD-8843	12.031	0.00011904	0.0010834	b	b	a
CPD-9101	12.031	0.00011904	0.0010834	b	b	a
CPD-12393	12.015	0.00012017	0.0010859	b	a	c
CPD-693	12.014	0.00012025	0.0010859	b	b	a
CPD-7968	11.972	0.00012322	0.0011085	b	b	a
SER	11.951	0.00012467	0.0011173	a	a	b
2-HYDROXY-23-DIHYDRODAIDZEIN	11.885	0.00012958	0.0011186	b	b	a
2-HYDROXYISOFLAVANONE	11.885	0.00012958	0.0011186	b	b	a
6AS11AS-36A9-TRIHYDROXYPTEROCARPAN	11.885	0.00012958	0.0011186	b	b	a
BUTEIN	11.885	0.00012958	0.0011186	b	b	a
CPD-12033	11.885	0.00012958	0.0011186	b	b	a
CPD-14042	11.885	0.00012958	0.0011186	b	b	a
CPD-15078	11.885	0.00012958	0.0011186	b	b	a
CPD-20012	11.885	0.00012958	0.0011186	b	b	a
CPD-6996	11.885	0.00012958	0.0011186	b	b	a
NARINGENIN-CMPD	11.885	0.00012958	0.0011186	b	b	a
CPD-9757	11.819	0.00013463	0.001158	a	a	b
CPD-7022	11.779	0.00013785	0.0011791	a	a	b
CPD-7561	11.771	0.00013845	0.0011791	b	b	a
1-KETO-2-METHYLVALERATE	11.769	0.0001386	0.0011791	a	b	b
CPD0-1342	11.761	0.0001393	0.0011808	a	a	b
CPDQT-427	11.726	0.00014215	0.0012006	a	a	b
CPD-6561	11.673	0.00014662	0.0012315	b	b	a
CPD-9038	11.669	0.00014699	0.0012315	b	a	c
VINDOLINE	11.664	0.00014738	0.0012315	b	b	a
L-PANTOATE	11.632	0.00015021	0.0012507	a	b	b
CPD-7108	11.625	0.00015085	0.0012515	b	b	a
CPD-9573	11.579	0.00015492	0.0012808	b	a	a
CPD-18091	11.538	0.0001587	0.0013075	a	b	b
CPD-6982	11.405	0.00017172	0.0014098	a	a	b
CPD-19491	11.394	0.00017285	0.0014141	a	a	b
CPD-17593	11.384	0.0001738	0.0014169	b	a	b
CPD-15716	11.371	0.0001752	0.0014185	b	b	a
SUCROSE-6P	11.371	0.0001752	0.0014185	b	b	a
DIHYDROXY-BUTANONE-P	11.322	0.00018033	0.001455	b	a	a
O-SUCCINYLBENZOATE	11.308	0.00018183	0.0014621	a	a	b
10-HYDROXYDIHYDROSANGUINARINE	11.246	0.0001886	0.0015114	b	b	a
ACETYLCHOLINE	11.213	0.00019243	0.0015368	a	b	a
PLASTOQUINONE-9	11.199	0.00019401	0.0015442	b	b	a
CPD-13029	11.172	0.00019716	0.0015587	a	b	b
CPD-7021	11.172	0.00019716	0.0015587	a	b	b
CPD-19488	11.162	0.00019836	0.001563	b	a	b
CPD0-1689	11.078	0.00020855	0.0016377	a	b	a
CPD-3728	10.907	0.00023109	0.0018086	a	a	b
CPD-13572	10.886	0.00023401	0.0018255	a	a	b
CPD-14829	10.88	0.00023483	0.0018258	a	a	b
TAXA-42011-DIEN-5-ALPHA-YL-ACETATE	10.872	0.00023603	0.0018291	b	b	a
SELENOMETHIONINE	10.8	0.00024646	0.0019036	a	b	b
TREHALOSE-6P	10.795	0.0002473	0.0019038	b	b	a
INDOLE_PYRUVATE	10.719	0.00025885	0.0019862	a	c	b
S-LACTOYL-GLUTATHIONE	10.654	0.00026926	0.0020594	b	b	a
CPD66-34	10.564	0.00028454	0.0021692	b	b	a
GUANOSINE-5DP-3DP	10.522	0.00029182	0.0022175	b	b	a
CPD-8161	10.511	0.0002938	0.0022182	a	a	b
CPD-8163	10.511	0.0002938	0.0022182	a	a	b
CPD-13087	10.481	0.0002992	0.0022517	b	b	a
L-PIPECOLATE	10.431	0.00030859	0.0023149	a	b	b
INDOLE_ACETALDEHYDE	10.385	0.00031746	0.0023738	b	b	a
CPD-9544	10.368	0.00032064	0.00239	b	b	a
CPD-8138	10.359	0.00032257	0.0023968	b	a	b
CPD-9635	10.282	0.00033804	0.0025002	a	a	b
LOGANATE	10.28	0.00033861	0.0025002	b	b	a
CPD-11828	10.258	0.00034311	0.0025255	b	b	a
CPD-9474	10.222	0.00035078	0.0025738	b	b	a
CPD-12217	10.208	0.0003539	0.0025886	a	b	b
CPDIO2-9	10.139	0.00036937	0.0026934	b	b	a
PYRIDOXAMINE-5P	10.06	0.0003878	0.0028191	a	b	b
CPD-14979	10.024	0.0003966	0.0028741	a	a	b
CPD-12005	10.015	0.00039888	0.0028788	b	a	b
PALMITALDEHYDE	10.01	0.00040011	0.0028788	b	b	a
1-183-2-183-SN-GLYCEROL-PHOSPHOCHOLINE	10.007	0.00040092	0.0028788	a	c	b
CPD-1962	9.9965	0.00040353	0.0028885	b	b	a
CPD-9785	9.9917	0.00040473	0.0028885	a	a	b
CPD-4743	9.9539	0.00041438	0.0029484	b	b	a
R-COCLAURINE	9.9276	0.00042124	0.0029634	b	a	a
S-COCLAURINE	9.9276	0.00042124	0.0029634	b	a	a
CPD-14703	9.9061	0.00042693	0.0029634	a	b	b
CPD-17372	9.9059	0.00042698	0.0029634	b	b	a
13-HYDROPEROXYOCTADECA-911-DIENOATE	9.898	0.00042911	0.0029634	a	b	a
CPD-13088	9.898	0.00042911	0.0029634	a	b	a
CPD-13092	9.898	0.00042911	0.0029634	a	b	a
CPD-13093	9.898	0.00042911	0.0029634	a	b	a
CPD-13094	9.898	0.00042911	0.0029634	a	b	a
CPD-8677	9.898	0.00042911	0.0029634	a	b	a
CPD-15369	9.8691	0.00043692	0.0030085	a	b	b
CPD-17703	9.7553	0.00046924	0.0032216	b	c	a
CPD-8936	9.7504	0.00047071	0.0032222	b	b	a
CPD-712	9.7243	0.00047848	0.0032659	b	b	a
CPD-20264	9.7097	0.0004829	0.0032866	a	a	b
CPD-8123	9.7003	0.00048578	0.0032966	a	b	a
CPD-1861	9.6455	0.00050286	0.0034026	a	a	b
CPD-14049	9.6402	0.00050453	0.0034041	b	b	a
CPD-16781	9.6228	0.00051011	0.0034319	a	a	b
CPD-12491	9.6124	0.00051348	0.0034447	b	a	a
CPD-12629	9.5812	0.0005237	0.0035033	b	a	b
CPD-15447	9.5645	0.00052925	0.0035303	a	b	b
CPD0-1276	9.5218	0.00054379	0.0036033	a	c	b
D-GLUCARATE	9.5164	0.00054565	0.0036033	b	b	a
CPD-19817	9.5162	0.00054571	0.0036033	b	b	a
3-METHYLTHIOPROPYL-GLUCOSINOLATE	9.5144	0.00054633	0.0036033	b	a	b
CPD-9329	9.4919	0.00055421	0.003645	a	a	b
CPD-11505	9.4596	0.00056567	0.0037097	a	a	b
CAPSAICIN	9.4554	0.00056719	0.0037097	b	b	a
CPD-8851	9.4189	0.00058052	0.0037863	a	a	b
CPDQT-300	9.401	0.00058716	0.003819	a	a	b
CPD-10468	9.3307	0.0006141	0.0039831	b	b	a
CPD-11763	9.2163	0.00066077	0.0042741	b	a	b
CPD-9869	9.2075	0.00066452	0.0042865	a	a	b
CPD-9307	9.167	0.00068201	0.0043873	a	a	b
DIMP	9.1351	0.00069615	0.004466	a	b	b
COUMARIN	9.1036	0.00071044	0.0045452	b	a	a
CPD-14046	9.0972	0.00071334	0.0045514	a	a	b
5-PHOSPHORIBOSYL-5-AMINOIMIDAZOLE	9.0597	0.00073083	0.0046504	b	b	a
CPD-12868	9.0527	0.00073415	0.0046589	b	b	a
CAPSANTHIN	9.0323	0.00074388	0.0046953	b	b	a
CPD-20422	9.0323	0.00074388	0.0046953	b	b	a
CPD-10258	8.9668	0.0007761	0.0048855	b	b	a
CPD-11235	8.9545	0.00078227	0.0049111	b	b	a
CPD-15755	8.94	0.00078969	0.0049445	b	a	b
CPD-19520	8.9296	0.00079503	0.0049647	a	a	b
CPD-5481	8.882	0.00081999	0.005107	a	a	b
INDOLEYL-CPD	8.8632	0.00083007	0.0051458	b	a	a
CPD-14755	8.8622	0.00083061	0.0051458	a	b	a
CPD-10413	8.8558	0.00083409	0.0051538	a	b	a
CPD-9577	8.8253	0.00085082	0.0052434	a	b	b
L-AZASERINE	8.8161	0.00085595	0.0052612	b	b	a
CPD-5482	8.749	0.00089423	0.0054679	a	b	b
BENZIMIDAZOLE	8.7367	0.00090145	0.0054977	a	a	b
CPDIO2-5	8.691	0.00092885	0.0056501	b	b	a
CPD-19899	8.6854	0.00093222	0.005656	b	b	a
D-ERYTHRO-IMIDAZOLE-GLYCEROL-P	8.6609	0.00094733	0.005718	a	a	b
CPD-8477	8.6531	0.0009522	0.005718	b	b	a
CPD-9247	8.6531	0.0009522	0.005718	b	b	a
OLEATE-CPD	8.6531	0.0009522	0.005718	b	b	a
CPD-14817	8.6277	0.0009682	0.0057993	b	b	a
CPD-19728	8.5688	0.0010064	0.006013	a	b	b
CPD-8080	8.5645	0.0010093	0.0060142	b	b	a
CPD-19487	8.5608	0.0010118	0.0060142	b	a	b
CPD-15836	8.5259	0.0010353	0.0061385	b	b	a
CPD-16717	8.4946	0.0010568	0.0062387	b	a	b
4-hydroxybenzoate	8.4937	0.0010575	0.0062387	a	a	b
CPD-7015	8.4862	0.0010628	0.0062542	b	b	a
CPD-8941	8.4707	0.0010737	0.0063024	a	b	b
VICIANOSE	8.4464	0.0010911	0.0063689	b	b	a
CPD-7013	8.4436	0.0010931	0.0063689	b	a	b
3-UREIDO-PROPIONATE	8.4436	0.0010931	0.0063689	a	a	b
DIVINYL-PROTOCHLOROPHYLLIDE-A	8.4231	0.001108	0.0064397	a	a	b
PALMATINE	8.4182	0.0011116	0.0064448	a	a	b
CPD1F-84	8.4022	0.0011235	0.0064973	b	b	a
CPDQT-18	8.3252	0.0011823	0.006821	b	b	a
CPD-4604	8.32	0.0011865	0.0068281	a	b	b
CPD-463	8.2806	0.001218	0.0069924	b	b	a
O-SINAPOYLGLUCARATE	8.2434	0.0012485	0.0071501	b	b	a
CPD0-1375	8.191	0.001293	0.0073868	a	b	b
CPD-17478	8.1702	0.0013111	0.0074722	a	b	a
CPD-4442	8.1551	0.0013244	0.0075121	a	b	a
CPD-12505	8.155	0.0013245	0.0075121	a	b	b
UBIQUINONE-8	8.1436	0.0013347	0.0075512	b	b	a
CPD-18170	8.1241	0.0013522	0.007632	a	b	b
CPD-16020	8.0958	0.0013781	0.0077592	b	b	a
CPD-4283	8.0923	0.0013813	0.0077592	b	a	a
CPD-12201	8.0882	0.0013852	0.0077622	b	a	b
ADENOSINE	8.0383	0.0014323	0.0079696	b	b	a
CPD-15110	8.0383	0.0014323	0.0079696	b	b	a
DEOXYGUANOSINE	8.0383	0.0014323	0.0079696	b	b	a
CPD-9539	8.0222	0.0014479	0.0080371	b	b	a
CINNAMALDEHYDE	7.9698	0.0015	0.0082961	a	a	b
CPD-17606	7.9682	0.0015016	0.0082961	a	a	b
CPD-8686	7.9508	0.0015194	0.0083743	b	b	a
CPD-659	7.9377	0.0015328	0.0084286	b	a	a
CPD-10472	7.911	0.0015607	0.0085621	a	a	b
PHOSPHORYL-CHOLINE	7.9042	0.0015679	0.008581	a	a	b
CPD-13812	7.9008	0.0015715	0.008581	a	b	b
S-CHEILANTHIFOLINE	7.8544	0.0016217	0.0088347	a	b	b
CPD0-1661	7.836	0.001642	0.0088881	b	b	a
DITHIOERYTHRITOL	7.8359	0.0016421	0.0088881	b	b	a
CPD-13199	7.8352	0.0016429	0.0088881	a	a	b
CPD0-1336	7.8259	0.0016533	0.0089238	b	a	b
CPD0-1118	7.7945	0.0016889	0.0090955	a	b	a
510-methenyl-thf	7.7234	0.0017726	0.0095239	a	b	b
CPD-82	7.7126	0.0017857	0.0095727	a	b	b
CPD-11941	7.674	0.0018334	0.0097389	a	b	ab
CPD-1961	7.674	0.0018334	0.0097389	a	b	ab
CPD-7630	7.674	0.0018334	0.0097389	a	b	ab
LEUCOPELARGONIDIN-CMPD	7.674	0.0018334	0.0097389	a	b	ab
CPD-440	7.6707	0.0018375	0.0097389	b	b	a
CPD-12746	7.6515	0.0018617	0.009808	b	b	a
CPD-8089	7.6499	0.0018638	0.009808	a	b	b
CPD-8092	7.6499	0.0018638	0.009808	a	b	b
CPD-13212	7.6472	0.0018672	0.009808	b	b	a
ADENINE-RING	7.6348	0.001883	0.0098292	a	a	b
CPD-10209	7.6333	0.001885	0.0098292	a	b	a
CPD-8921	7.6326	0.0018859	0.0098292	a	a	b
GLN	7.631	0.001888	0.0098292	a	b	a
ISATIN	7.605	0.0019218	0.0099831	b	a	b
CPDQT-326	7.5648	0.0019756	0.010098	b	b	a
CPD-9759	7.5639	0.0019767	0.010098	a	a	b
CPDQT-41	7.559	0.0019834	0.010098	a	a	b
CPDQT-435	7.5569	0.0019863	0.010098	a	b	a
2-AMINO-3-OXO-4-PHOSPHONOOXYBUTYRATE	7.5561	0.0019874	0.010098	b	a	b
L-BETA-ASPARTYL-P	7.5561	0.0019874	0.010098	b	a	b
CPD-11688	7.5348	0.0020166	0.010098	b	a	b
44-DIMETHYL-824-CHOLESTADIENOL	7.5283	0.0020256	0.010098	a	b	a
CPD-12850	7.5283	0.0020256	0.010098	a	b	a
CPD-12852	7.5283	0.0020256	0.010098	a	b	a
CPD-14900	7.5283	0.0020256	0.010098	a	b	a
CPD-14902	7.5283	0.0020256	0.010098	a	b	a
CPD-14903	7.5283	0.0020256	0.010098	a	b	a
CPD-4081	7.5283	0.0020256	0.010098	a	b	a
CPD-4101	7.5283	0.0020256	0.010098	a	b	a
CPD-4125	7.5283	0.0020256	0.010098	a	b	a
CPD-4127	7.5283	0.0020256	0.010098	a	b	a
CPD-4142	7.5283	0.0020256	0.010098	a	b	a
CPD-4162	7.5283	0.0020256	0.010098	a	b	a
CPD-19534	7.5252	0.0020299	0.010098	b	a	a
CPD-12594	7.5166	0.002042	0.010137	b	b	a
CPD-8158	7.4982	0.0020679	0.010243	a	b	a
CPD-17647	7.4696	0.0021091	0.010425	a	b	b
4-GUANIDO-BUTYRAMIDE	7.4586	0.002125	0.010482	a	b	a
CPD-17597	7.4403	0.002152	0.010593	a	a	b
CPD-15123	7.4288	0.0021692	0.010655	a	a	b
CPD-6227	7.3924	0.0022243	0.010903	a	b	a
CPD-14736	7.3726	0.002255	0.011031	b	b	a
CPD-12167	7.3174	0.0023428	0.011436	b	b	a
CPD0-1585	7.3138	0.0023487	0.011441	a	b	b
CPD0-1239	7.3006	0.0023701	0.011452	a	b	b
CPD-9981	7.2816	0.0024016	0.011452	b	b	a
24R-24-METHYLCYCLOARTA-825-DIEN-3-BET	7.2702	0.0024207	0.011452	b	b	a
CPD-14905	7.2702	0.0024207	0.011452	b	b	a
CPD-8757	7.2685	0.0024236	0.011452	b	b	a
CPD-13354	7.2649	0.0024297	0.011452	a	a	b
CPD-11534	7.2453	0.002463	0.011452	a	a	b
CPD-12805	7.2453	0.002463	0.011452	a	a	b
CPD-14312	7.2453	0.002463	0.011452	a	a	b
CPD-4751	7.2453	0.002463	0.011452	a	a	b
CPD-4752	7.2453	0.002463	0.011452	a	a	b
CPD-4753	7.2453	0.002463	0.011452	a	a	b
CPD-684	7.2453	0.002463	0.011452	a	a	b
CPD-7097	7.2453	0.002463	0.011452	a	a	b
CPD-8695	7.2453	0.002463	0.011452	a	a	b
CPD-8696	7.2453	0.002463	0.011452	a	a	b
CPD-8697	7.2453	0.002463	0.011452	a	a	b
CPD-8699	7.2453	0.002463	0.011452	a	a	b
CPD-9907	7.2453	0.002463	0.011452	a	a	b
CPD1F-128	7.2453	0.002463	0.011452	a	a	b
CPD4KF-6	7.2453	0.002463	0.011452	a	a	b
CPD4KF-7	7.2453	0.002463	0.011452	a	a	b
TAXA-411-DIENE	7.2453	0.002463	0.011452	a	a	b
ACETYLSERINE	7.228	0.0024927	0.011544	a	b	b
L-4-HYDROXYGLUTAMATE_SEMIALDEHYDE	7.228	0.0024927	0.011544	a	b	b
CPD-8087	7.2132	0.0025185	0.011641	a	b	a
CPD-11606	7.2055	0.0025321	0.011657	b	b	a
CPD-16614	7.2047	0.0025335	0.011657	a	a	b
CPD-18093	7.2027	0.002537	0.011657	a	b	b
CPD-9938	7.1947	0.0025512	0.0117	b	b	a
CPD-12192	7.1795	0.0025783	0.011801	a	b	ab
CPDQT-405	7.1764	0.0025839	0.011804	a	a	b
CPD-9442	7.1622	0.0026096	0.011898	b	a	a
CPD-7074	7.1289	0.002671	0.012154	a	a	b
CPD-7051	7.0914	0.0027419	0.012453	b	a	b
CPD-9774	7.0694	0.0027844	0.012621	a	ab	b
CPD-7853	7.0589	0.0028049	0.012683	b	a	a
CPD-16665	7.0569	0.0028089	0.012683	a	b	a
DIMETHYLSULFONIOACETATE	7.0487	0.0028251	0.012732	a	b	a
18-OXOOLEATE	7.0321	0.0028581	0.012758	b	b	a
CPD-10320	7.0321	0.0028581	0.012758	b	b	a
CPD-13636	7.0321	0.0028581	0.012758	b	b	a
CPD-14396	7.0321	0.0028581	0.012758	b	b	a
CPD-8204	7.0321	0.0028581	0.012758	b	b	a
RIBOFLAVIN	7.0274	0.0028676	0.012776	b	b	a
CPD-8168	7.0108	0.0029011	0.012901	a	b	a
SUCCINYL-OH-CYCLOHEXADIENE-COOH	6.9988	0.0029256	0.012963	a	ab	b
CPD-11846	6.9921	0.0029395	0.012998	a	b	b
CPD-11506	6.9762	0.0029725	0.013095	b	b	a
CPD-7165	6.9762	0.0029725	0.013095	b	b	a
CPD-2181	6.9598	0.0030071	0.013139	b	b	a
CPD-20421	6.9582	0.0030105	0.013139	a	b	a
CPD-7416	6.9582	0.0030105	0.013139	a	b	a
CPD1F-119	6.9582	0.0030105	0.013139	a	b	a
CPD1F-130	6.9582	0.0030105	0.013139	a	b	a
CPD-469	6.9555	0.0030161	0.013139	b	a	b
CPD-15154	6.9117	0.0031106	0.013457	b	a	b
CPD-12647	6.9103	0.0031137	0.013457	a	a	b
CPD-14407	6.9103	0.0031137	0.013457	a	a	b
CPD-17348	6.9103	0.0031137	0.013457	a	a	b
CPD-303	6.9032	0.0031294	0.013457	a	b	a
CPD-13373	6.9006	0.003135	0.013457	a	a	b
CAPSORUBIN	6.8929	0.0031522	0.013457	b	ab	a
CPD-20423	6.8929	0.0031522	0.013457	b	ab	a
CPD-7196	6.8929	0.0031522	0.013457	b	ab	a
CPD-7424	6.8929	0.0031522	0.013457	b	ab	a
CPD1F-135	6.8929	0.0031522	0.013457	b	ab	a
CPD-13346	6.8849	0.0031698	0.013508	b	a	a
CPD-13027	6.8657	0.0032132	0.013621	a	a	b
SINAPOYL-S-MALATE	6.8648	0.0032152	0.013621	a	a	b
CPD-12175	6.8629	0.0032196	0.013621	a	b	b
CPD-12176	6.8629	0.0032196	0.013621	a	b	b
5-PHOSPHORIBOSYL-N-FORMYLGLYCINEAMIDINE	6.8319	0.0032909	0.013898	ab	b	a
CPD-4742	6.8139	0.003333	0.014025	a	b	a
CPD-9878	6.8139	0.003333	0.014025	a	b	a
CPD1F-4	6.7894	0.0033913	0.014245	ab	b	a
CPD-8290	6.7583	0.0034669	0.014536	b	b	a
5-METHOXYFURANOCOUMARIN	6.7445	0.0035012	0.014654	b	a	b
CPD-13541	6.7097	0.0035886	0.014993	b	b	a
CPD-94	6.6872	0.0036466	0.015208	a	a	b
TRANS-CINNAMOYL-BETA-D-GLUCOSE	6.6768	0.0036738	0.015294	b	b	a
CPD-9602	6.6589	0.0037208	0.015461	a	b	b
DIAMINONONANOATE	6.6566	0.003727	0.015461	b	b	a
CPD-12901	6.6502	0.003744	0.015504	b	b	a
CPD-14378	6.632	0.0037928	0.015679	b	b	a
13-HYDROXYLUPININE	6.6244	0.0038134	0.015736	a	a	b
CPD-10520	6.6168	0.0038342	0.015791	a	b	b
CPDQT-461	6.6146	0.0038403	0.015791	b	a	b
DIHYDROLIPOAMIDE	6.6088	0.0038561	0.015829	a	a	b
2-DEHYDROPANTOATE	6.5974	0.0038876	0.01593	a	b	ab
CPD-10571	6.5555	0.0040059	0.016387	b	b	a
CPDIO2-3	6.528	0.0040855	0.016683	a	b	a
CPD-12209	6.525	0.0040944	0.01669	b	b	a
CPD-13494	6.4979	0.0041747	0.016988	b	b	a
CPD-4754	6.4904	0.0041974	0.017051	a	a	b
CPD-4885	6.479	0.0042318	0.017161	a	a	b
CPD1F-120	6.4551	0.004305	0.017428	a	a	b
CPD0-1152	6.4311	0.0043801	0.017701	b	b	a
CPD-4575	6.391	0.0045085	0.018189	b	b	a
CPD-13371	6.371	0.0045738	0.018421	a	b	a
CPD-731	6.347	0.0046539	0.018679	b	b	a
CPD-734	6.347	0.0046539	0.018679	b	b	a
4-HYDROXY-BUTYRATE	6.3198	0.0047462	0.019017	a	b	b
CPD0-1760	6.2935	0.0048373	0.019349	a	a	b
LICODIONE	6.2691	0.0049236	0.019657	a	a	b
CPD1F-136	6.267	0.0049311	0.019657	b	b	a
MELILOTATE	6.2601	0.0049556	0.019722	a	ab	b
CPD-9529	6.251	0.0049885	0.019819	a	b	b
CPD-9956	6.2277	0.0050737	0.020123	b	b	a
DIETHYLPYROCARBONATE	6.2172	0.0051126	0.020244	a	b	b
1-3-7-TRIMETHYLXANTHINE	6.2077	0.0051477	0.020348	b	a	b
L-DIHYDROXY-PHENYLALANINE	6.1908	0.0052116	0.020566	a	a	b
DIHYDROCHELIRUBINE	6.1857	0.0052308	0.020607	b	b	a
N-EE-PIPEROYL-PIPERIDINE	6.1675	0.0053005	0.020847	b	a	a
CPD-4741	6.1386	0.0054135	0.021255	a	b	a
CPD-9870	6.1308	0.0054441	0.02134	a	a	b
CPD-8264	6.1181	0.0054949	0.021504	a	b	a
CPD-6302	6.1108	0.0055243	0.02155	a	b	b
CPD-12653	6.1106	0.0055251	0.02155	a	a	b
CPD-11587	6.0676	0.0057014	0.0222	a	b	b
CPDQT-35	6.0605	0.0057309	0.022278	b	a	a
CPD-11231	6.0538	0.0057594	0.022352	b	b	a
CPD-13084	6.0499	0.0057758	0.022379	ab	b	a
CPD-11234	6.036	0.0058345	0.022513	a	b	b
CPD-11259	6.036	0.0058345	0.022513	a	b	b
DIHYDROMACARPINE	6.035	0.0058391	0.022513	b	b	a
CPD-3462	6.0235	0.0058883	0.022631	a	a	b
NIACINAMIDE	6.0233	0.0058892	0.022631	b	b	a
CPD-4562	5.9909	0.0060307	0.023099	a	a	b
CPD0-2367	5.9889	0.0060395	0.023099	b	b	a
CPD-7616	5.9887	0.0060403	0.023099	b	b	a
CPD-12726	5.972	0.0061148	0.02327	b	a	a
CPD-19725	5.972	0.0061148	0.02327	b	a	a
CPD-9624	5.972	0.0061148	0.02327	b	a	a
CPD-397	5.9631	0.0061551	0.023385	a	b	b
CPD-12867	5.9478	0.0062248	0.023612	b	ab	a
CPD-8659	5.9413	0.0062546	0.023687	b	a	b
CPD-20262	5.9369	0.0062747	0.023725	a	a	b
CPD-12507	5.9237	0.006336	0.023918	a	b	a
CPD-15080	5.9136	0.0063834	0.023981	a	ab	b
CPD-6955	5.9136	0.0063834	0.023981	a	ab	b
CPD-6992	5.9136	0.0063834	0.023981	a	ab	b
CPD-12846	5.9105	0.0063978	0.023997	b	b	a
UDP-OHMYR-ACETYLGLUCOSAMINE	5.8886	0.0065018	0.024348	ab	b	a
CPD0-1403	5.8509	0.0066851	0.024995	b	b	a
CPD-13498	5.8456	0.0067114	0.025015	b	b	a
CPD-10470	5.8455	0.0067119	0.025015	b	a	a
CPD-14838	5.8313	0.0067827	0.025239	b	b	a
CPD-11230	5.8287	0.0067958	0.025248	b	b	a
CPD-2982	5.8025	0.0069288	0.025682	b	a	a
THYMINE	5.8014	0.0069345	0.025682	ab	b	a
CPD-12501	5.7862	0.007013	0.025931	a	b	b
CPD-14815	5.7713	0.0070905	0.026177	b	ab	a
CPD-14485	5.7678	0.0071089	0.026201	b	b	a
CPD-7200	5.7659	0.0071193	0.026201	a	b	b
CPD1F-133	5.7257	0.0073344	0.02695	a	b	b
CPD-12581	5.7103	0.0074186	0.027217	b	b	a
CPD-9367	5.7051	0.0074476	0.027281	b	b	a
CPD-1131	5.6691	0.0076497	0.027977	a	a	b
S-ADENOSYLMETHIONINAMINE	5.6669	0.0076623	0.02798	a	b	b
CPD-12831	5.6558	0.0077256	0.028167	b	b	a
CPDQT-295	5.6419	0.007806	0.028411	b	a	b
PREPHENATE	5.6401	0.0078168	0.028411	b	b	a
L-CYSTATHIONINE	5.6265	0.0078965	0.028657	b	b	a
CPD-15044	5.6214	0.0079264	0.028687	a	ab	b
CPD-13101	5.6209	0.0079291	0.028687	b	b	a
CPD-7851	5.6151	0.0079636	0.028767	a	b	a
CPD-10207	5.5894	0.008118	0.02928	ab	b	a
CPD-2185	5.5711	0.0082296	0.029637	a	b	ab
CPD-9327	5.5468	0.008381	0.030135	ab	b	a
574-TRIHYDROXY-3-METHOXYFLAVONE	5.5141	0.0085883	0.030724	b	a	b
CPD-3622	5.5141	0.0085883	0.030724	b	a	b
CPD-7252	5.5141	0.0085883	0.030724	b	a	b
5-FORMYL-THF	5.5128	0.008597	0.030724	a	ab	b
CPD-14516	5.5085	0.0086245	0.030775	a	a	b
CPD-14825	5.4973	0.0086974	0.030988	a	a	b
CPD-1107	5.479	0.0088174	0.03118	b	b	a
CPD-534	5.479	0.0088174	0.03118	b	b	a
CPD-6661	5.479	0.0088174	0.03118	b	b	a
CPD-6741	5.479	0.0088174	0.03118	b	b	a
MI-PENTAKISPHOSPHATE	5.479	0.0088174	0.03118	b	b	a
CPD-19897	5.475	0.0088445	0.031228	b	a	a
CPD-6443	5.4696	0.0088804	0.031308	a	a	b
13-DIHYDROXY-N-METHYLACRIDONE	5.456	0.0089711	0.03158	a	b	b
CPD-20426	5.4484	0.0090228	0.031715	b	b	a
CPD-12396	5.4387	0.0090891	0.0319	b	a	a
CPD-8058	5.4154	0.0092493	0.032414	b	ab	a
CPD-8289	5.4064	0.0093125	0.032587	a	b	a
INDOLE-3-ACETYL-ASP	5.3969	0.0093791	0.032745	a	a	b
CPD-2182	5.396	0.0093855	0.032745	a	b	ab
CPD-12907	5.388	0.0094422	0.032893	b	b	a
CPD0-1614	5.3517	0.0097046	0.033536	b	b	a
CPD-11227	5.3511	0.0097093	0.033536	b	b	a
CPD-10329	5.3506	0.0097124	0.033536	b	b	a
CPD-15619	5.3506	0.0097124	0.033536	b	b	a
CPD-5861	5.3506	0.0097124	0.033536	b	b	a
RHAMNOSE	5.3506	0.0097124	0.033536	b	b	a
CPD-85	5.3363	0.0098182	0.033791	b	a	a
CPD-4577	5.3326	0.0098458	0.033791	b	b	a
CPD-6201	5.329	0.0098725	0.033791	ab	b	a
CPD-8907	5.329	0.0098725	0.033791	ab	b	a
CPD-8908	5.329	0.0098725	0.033791	ab	b	a
CPD-8911	5.329	0.0098725	0.033791	ab	b	a
PRO	5.3065	0.010042	0.03432	a	a	b
CPD-13544	5.301	0.010084	0.034414	b	b	a
CPD-5483	5.2978	0.010109	0.034448	a	b	b
CPD-8203	5.2878	0.010185	0.034658	a	b	b
ADENOSINE-5-CARBOXAMIDE	5.2626	0.010382	0.035276	b	a	a
CPD-19478	5.2591	0.010409	0.035286	b	a	b
CPDQT-407	5.2584	0.010414	0.035286	a	ab	b
CPD-8671	5.2473	0.010503	0.035534	ab	a	b
CPD-8854	5.2413	0.010551	0.035645	a	b	a
CPD-8047	5.2369	0.010586	0.035675	b	b	a
CPD-4123	5.2364	0.01059	0.035675	b	b	a
CPD1F-131	5.2251	0.010681	0.03593	b	b	a
CPD0-2489	5.2212	0.010713	0.035986	b	b	a
CPD0-1240	5.2154	0.01076	0.036091	b	b	a
SCOPOLAMINE	5.2097	0.010807	0.036199	b	b	a
DOPAMINE	5.2076	0.010824	0.036205	ab	b	a
CPD-12170	5.181	0.011045	0.03689	b	b	a
CPD-68	5.1681	0.011154	0.037203	a	b	a
CPD-10456	5.1467	0.011338	0.037707	b	a	b
2-ACETO-2-HYDROXY-BUTYRATE	5.143	0.011369	0.037759	a	b	b
CPD-11555	5.1363	0.011428	0.037899	b	ab	a
CPD0-1690	5.1256	0.011522	0.038157	a	ab	b
CPD0-1465	5.1128	0.011635	0.038477	a	b	a
CPD-13172	5.097	0.011776	0.038889	a	a	b
CPD-9953	5.0865	0.011871	0.039041	a	b	b
4-HYDROXY-L-PROLINE	5.0809	0.011922	0.039041	a	b	a
5-AMINO-2-OXOPENTANOATE	5.0809	0.011922	0.039041	a	b	a
5-AMINO-LEVULINATE	5.0809	0.011922	0.039041	a	b	a
GLUTAMATE-1-SEMIALDEHYDE	5.0809	0.011922	0.039041	a	b	a
L-GLUTAMATE_GAMMA-SEMIALDEHYDE	5.0809	0.011922	0.039041	a	b	a
CPD-4483	5.0769	0.011958	0.039077	ab	a	b
UBIQUINONE-10	5.076	0.011966	0.039077	b	b	a
CPD-9895	5.06	0.012113	0.039252	a	ab	b
CPD-7857	5.0538	0.012171	0.039252	b	b	a
CPD-13030	5.0538	0.012172	0.039252	a	ab	b
CPD-7619	5.0464	0.01224	0.039252	b	ab	a
CPD-7004	5.0432	0.012271	0.039252	a	a	b
CPD-1903	5.0414	0.012287	0.039252	a	b	b
CPD-1908	5.0414	0.012287	0.039252	a	b	b
CPD-1909	5.0414	0.012287	0.039252	a	b	b
CPD-4261	5.0414	0.012287	0.039252	a	b	b
CPD-4887	5.0414	0.012287	0.039252	a	b	b
CPD-4943	5.0414	0.012287	0.039252	a	b	b
CPD-685	5.0414	0.012287	0.039252	a	b	b
CPD-7978	5.0414	0.012287	0.039252	a	b	b
CPD-8996	5.0414	0.012287	0.039252	a	b	b
CPD-8997	5.0414	0.012287	0.039252	a	b	b
GERANIOL	5.0414	0.012287	0.039252	a	b	b
CPD-9213	5.0166	0.012523	0.039918	b	b	a
CPD-14818	5.0159	0.01253	0.039918	ab	b	a
CPDQT-523	5.0014	0.01267	0.040312	b	b	a
3-METHYL-1-246-TRIHYDROXYPHENYLBUTAN	4.9917	0.012765	0.040448	a	b	b
CPD-19784	4.9917	0.012765	0.040448	a	b	b
SINAPYL-ALCOHOL	4.9917	0.012765	0.040448	a	b	b
CPD-13685	4.9852	0.012829	0.04054	b	ab	a
CPD-13687	4.9852	0.012829	0.04054	b	ab	a
CPD-7656	4.9661	0.013019	0.041086	a	ab	b
CPD-6123	4.9553	0.013127	0.041373	b	a	a
CPD-8913	4.9488	0.013193	0.041524	a	b	a
CPD-12111	4.9269	0.013417	0.04217	b	b	a
CPD-8427	4.9252	0.013434	0.04217	b	ab	a
CPD-9884	4.9149	0.013542	0.042451	ab	a	b
CPD-13610	4.9101	0.013592	0.042553	b	b	a
CPDQT-413	4.8992	0.013707	0.042855	a	a	b
CPD-20429	4.8932	0.01377	0.042995	ab	b	a
CPD-7035	4.8889	0.013816	0.043037	b	b	a
CPD-18755	4.8885	0.01382	0.043037	a	b	b
CPDQT-522	4.8838	0.01387	0.043134	b	b	a
HISTIDINAL	4.877	0.013943	0.043247	b	a	ab
CPD-15286	4.877	0.013943	0.043247	ab	a	b
CPD-7557	4.8714	0.014003	0.043377	b	b	a
CPD-4862	4.8387	0.014362	0.044314	a	b	a
OCTAPRENYL-DIPHOSPHATE	4.8335	0.01442	0.044314	b	b	a
CPD-8166	4.8331	0.014424	0.044314	a	b	a
4-AMINO-BUTYRATE	4.8285	0.014476	0.044314	a	b	a
CPD-466	4.8285	0.014476	0.044314	a	b	a
CPD-471	4.8285	0.014476	0.044314	a	b	a
CPD-4748	4.8285	0.014476	0.044314	a	b	a
CPD-6141	4.8285	0.014476	0.044314	a	b	a
CPD0-1942	4.8285	0.014476	0.044314	a	b	a
2-KETO-6-AMINO-CAPROATE	4.8212	0.014558	0.044507	a	ab	b
CPD-15297	4.8168	0.014607	0.044517	a	ab	b
CPD-5661	4.8142	0.014637	0.044517	a	ab	b
CPD-7409	4.8142	0.014637	0.044517	a	ab	b
CPD-7415	4.8142	0.014637	0.044517	a	ab	b
CPD-10157	4.8094	0.014691	0.044624	a	a	b
3-HEXAPRENYL-45-DIHYDROXYBENZOATE	4.7864	0.014955	0.045368	ab	b	a
CPD-7166	4.7838	0.014986	0.045402	b	b	a
PENTAHYDROXYCYCLOHEXANONE	4.7794	0.015037	0.045498	b	ab	a
DOPAQUINONE	4.7754	0.015084	0.045581	a	ab	b
CPD-438	4.7734	0.015106	0.045591	a	ab	b
CPD-11884	4.7661	0.015193	0.045794	a	a	b
CPD-11839	4.7588	0.015279	0.045993	a	a	b
CPDQT-515	4.7513	0.015368	0.046203	a	b	a
CPD-8090	4.7451	0.015443	0.046368	b	b	a
CPD-4482	4.7283	0.015645	0.046916	ab	a	b
CPD0-2459	4.7171	0.015783	0.047267	a	a	b
CPD-8122	4.6969	0.016033	0.047955	ab	b	a
5-HYDROXY-TRYPTOPHAN	4.6937	0.016073	0.047965	a	b	a
CPD-12908	4.6933	0.016077	0.047965	ab	b	a
CPD-7206	4.6799	0.016246	0.048408	b	a	b
ALLANTOATE	4.6756	0.0163	0.048507	ab	b	a
CPD-9524	4.6723	0.016342	0.04857	a	ab	b
THF	4.6699	0.016373	0.048601	b	b	a
CPD-14732	4.6626	0.016466	0.048754	b	b	a
CPD-14742	4.6626	0.016466	0.048754	b	b	a
CPD-12871	4.6576	0.016531	0.048885	a	b	ab
CPD-1142	4.6493	0.016638	0.049139	a	a	b
CPD-9958	4.63	0.01689	0.049823	a	ab	b
5-OXOPROLINE	4.6244	0.016965	0.049916	a	b	b
PYRROLINE-HYDROXY-CARBOXYLATE	4.6244	0.016965	0.049916	a	b	b
