# Supplementary material for: Intraspecific Variability Largely Affects the Leaf Metabolomics Response to Isosmotic Macrocation Variations in Two Divergent Lettuce (Lactuca sativa L.) Varieties
Source: Plants (Basel). 2021 Jan 5;10(1):91. doi: 10.3390/plants10010091 (PMC7824788; doi:10.3390/plants10010091)
Supplement: Supplementary file 1 [file plants-10-00091-s001.zip › Supplementary Table 3.xlsx]

## Sheet: Foglio1
Supplementary Table 3: Annotation of the statistically different metabolites considering the main effect of the nutrient solution (one-way ANOVA).
Compound	Kegg	ChEBI	PubChem	Classification
CPD0-1525			46926160	primary metabolism
CPD0-1354			25201338	secondary metabolism
CPD-7246	C18060	61970	49859685	primary metabolism
N-ACETYL-D-GLUCOSAMINE-1-P	C04256	57776	25243937	primary metabolism
CPD-12663			54726828	secondary metabolism
CPD-12665			54726827	secondary metabolism
CPD0-1327	C07649	46345	3385	primary metabolism
CPD-4544		30477	115037	secondary metabolism
3-METHYLSULFINYLPROPYL-GLUCOSINOLATE	C08411	5406	9548621	secondary metabolism
CPD-1086	C04454	58421	45266638	primary metabolism
CPD-8672	C17753	81318	135926539	secondary metabolism
CPD-18130			102515343	phenylpropanoids
CPD-18135			102515465	phenylpropanoids
CPD-194	C03360	61146	4686862	primary metabolism
PAMIDRONATE	C07395	407576	25202696	secondary metabolism
3-5-ADP	C00054	58343	23615194	primary metabolism
CPD-7058			25202100	primary metabolism
CPD-14047		134664	90658461	primary metabolism
PRECURSOR-Z		59648	135440046	primary metabolism
CPD0-1138		74555	25202229	primary metabolism
CPD0-1036	D02755	74545	25201096	primary metabolism
CGMP	C00942	57746	135398569	primary metabolism
CPD-3709	C06194	60837	135755291	primary metabolism
CPD-12570	C10192	60045	46878558	phenylpropanoids
CPD-14867	C02806		90659282	phenylpropanoids
CPD-16763	C10078	5837	90657623	phenylpropanoids
CPD-3001	C08577	3163	90659247	phenylpropanoids
CPD-520	C00389	57694	46906036	phenylpropanoids
CPD-7090	C05908	144775	25203213	phenylpropanoids
2-OXOSUCCINAMATE	C02362	57735	21145025	primary metabolism
CPD-13770			87831878	primary metabolism
CPD-6366	C04720	18048	25200838	primary metabolism
3-METHYLTHIOPROPYL-DESULFO-GLUCOSINOLATE	C17244		90659312	secondary metabolism
CPD-14753		131498	5320835	phenylpropanoids
CPD-14820			90657242	phenylpropanoids
CPD-14849	C12667	32082	5282166	phenylpropanoids
CPD-15106			14185728	phenylpropanoids
CPD-15290	C20496		90657962	phenylpropanoids
CPD-7139	C16312	77838	25201902	phenylpropanoids
CPD-7844	C16307	80439	25245976	phenylpropanoids
CPD-8009			44229098	phenylpropanoids
CPD-8033		131497	10121947	phenylpropanoids
CPD-4211	C00235	57623	15983958	terpenoids
DELTA3-ISOPENTENYL-PP	C00129	128769	15983957	terpenoids
CPD-20125			129320404	secondary metabolism
2-PG	C00631	58289	40467846	primary metabolism
G3P	C00197	58272	25245548	primary metabolism
BISOHMYR-GLUCOSAMINYL-1P	C04824	57957	25244842	primary metabolism
CPD-14529	C12303	31988	7654	primary metabolism
CPD-19959			16846	primary metabolism
CPD-6481	C10453	4917	3314	phenylpropanoids
CPD-8647		68656	21648	secondary metabolism
CPD-9947			16116489	phenylpropanoids
ISOEUGENOL	C10469	18224	853433	phenylpropanoids
CPD0-1311			100551	primary metabolism
VESTITONE	C00786	16786	439310	phenylpropanoids
Adenosine monophosphate	C00020	456215	15938965	primary metabolism
AMP-GROUP				primary metabolism
CPD-12546		533910	15956520	primary metabolism
CPD-15390		55553	135602156	primary metabolism
CPD-3705	C00946	77740	23421209	primary metabolism
CPD-3706	C01367	60880	15938966	primary metabolism
CPD0-1139	D06299		1780944	primary metabolism
DGMP	C00362	57673	135398596	primary metabolism
Cytidine-monophosphate	C00055	60377	7058165	primary metabolism
CPD-3710	C03104	77766	23421207	primary metabolism
CPD-3711	C05822	60875	7098661	primary metabolism
CPD-332	C02029	17874	439631	hormone
CPD-15233	D03158		11151	primary metabolism
CPD-3502	C16190	85906	90659191	phenylpropanoids
CPD-7079	C09833	28927	73571	phenylpropanoids
CPD-253	C04796	57639	91820361	primary metabolism
CPD-13026	C19716	58728	45266744	primary metabolism
CPD-4023			158331	other
2-HYDROXYDAIDZEIN	C02495	27479	5280520	phenylpropanoids
CPD-12036			45479589	phenylpropanoids
CPD-12038			13815502	primary metabolism
CPD-15480			688853	phenylpropanoids
CPD-6998	C14314	74957	5284649	phenylpropanoids
CPD-7389	C08730	9355	5281295	phenylpropanoids
CPD-9625			25202820	phenylpropanoids
GLUCOSAMINE-1P	C06156	58516	25243931	primary metabolism
CPD-4609	C08272	27407	3830	hormone
DISULFIRAM	C01692	4659	3117	other
CPD-1063	C04582	58548	23615271	primary metabolism
CPD-444	C04188	58533	45266677	primary metabolism
PYRIDOXINE-5P	C00627	58589	24794348	secondary metabolism
CPD-10734				secondary metabolism
O-SINAPOYLCHOLINE	C00933	16353	5280385	phenylpropanoids
CPD-4242				secondary metabolism
CPD0-1763			44237283	other
CPD-18157			102515438	phenylpropanoids
CPD-8654	C08540	3080	90657360	secondary metabolism
CPD-16747			90658983	phenylpropanoids
5-HYDROXYISOURATE	C11821	18072	101957720	primary metabolism
CPD-4209	C04083	17660	92180	hormone
LINOLENIC_ACID	C06427	32387	5461005	primary metabolism
2-METHYL-3-PHYTYL-14-NAPHTHOQUINONE	C02059	18067	5284607	secondary metabolism
IMIDAZOLE-ACETOL-P	C01267	57766	25244516	primary metabolism
CPD-14861			90658793	phenylpropanoids
CPD-13085			52940206	primary metabolism
CPDQT-420			90657148	secondary metabolism
D-Cystine		145813	6991967	primary metabolism
CPD-6954			25245921	phenylpropanoids
L-1-LYSOPHOSPHATIDATE		74544	46173225	primary metabolism
CPD-8819		30351	1474	primary metabolism
FARNESYL-PP	C00448	175763	15983959	terpenoids
CPD-11293	C19760	60374	45479402	terpenoids
CPD-13211		90259	92930	primary metabolism
12-HYDROXYDIHYDROCHELIRUBINE	C05193	15716	440588	secondary metabolism
CPD-12024	C05689	58531	45266674	primary metabolism
SELENOHOMOCYSTEINE	C05698	84850	90659042	primary metabolism
CPD-20023			129320407	phenylpropanoids
LIPOIC-ACID	C16241	83088	1549144	primary metabolism
TETCYCLACIS			91690	other
N-ACETYL-5-METHOXY-TRYPTAMINE	C01598	16796	896	primary metabolism
CPD-10660			11477	primary metabolism
CPDQT-299			44237257	secondary metabolism
CPD-9896		62789	54738024	primary metabolism
CPD-11945	C08652	6584	441701	phenylpropanoids
4-ALPHA-METHYL-5-ALPHA-CHOLEST-7-EN-3-ON	C04453	16495	440345	secondary metabolism
4-METHYL-824-CHOLESTADIENOL	C05103	1949	22212495	secondary metabolism
CPD-12860			101280252	secondary metabolism
CPD-14891			102515129	secondary metabolism
CPD-14892			60077052	secondary metabolism
CPD-14894		66918	5326970	secondary metabolism
CPD-3941			25201490	hormone
CPD-4141			193567	terpenoids
CPD-4161	C08813	3168	5281327	terpenoids
CPD-698	C15785	18534	11988279	hormone
CPD-706	C15781	19812	92113	secondary metabolism
CPD-8135			5283660	secondary metabolism
EPISTEROL	C15777	50586	23724571	secondary metabolism
CPD-18099			102515242	phenylpropanoids
CPD-13420		136181	126456509	hormone
2-FUROATE	C01546	16739	5460151	secondary metabolism
CPD-9734		133363	25203760	primary metabolism
CPD-14649	C20693	67190	66559276	hormone
2-O-CAFFEOYLGLUCARATE	C03062	58157	49792003	phenylpropanoids
COPROPORPHYRIN_I	C05769	28421	20849014	primary metabolism
COPROPORPHYRIN_III	C05770	131725	20849088	primary metabolism
CPD-19490			123131518	primary metabolism
CPD-14652	C18037	81466	15102684	hormone
CPD-19489			123131579	primary metabolism
IPRONIAZID	C11777	5958	3748	other
CPD-553	C00844	17396	119033	secondary metabolism
CPD-14478			90658264	terpenoids
KYNURENATE	C01717	18344	25201402	primary metabolism
CPD-9321	C18133	81530	98914	phenylpropanoids
CPD-13908	C18870	71259	70679037	primary metabolism
CPD-15176			5320313	phenylpropanoids
R-4-PHOSPHOPANTOTHENOYL-L-CYSTEINE	C04352	59458	25245609	primary metabolism
CPD1F-461		144433	135398081	phenylpropanoids
CPD-13081			145865139	secondary metabolism
CPD-6365	C15770	63558	25203008	secondary metabolism
CPD-17439			91819766	primary metabolism
UDP-SULFOQUINOVOSE	C11521	60009	25200933	primary metabolism
CPD-381	C03196	16782	5460355	primary metabolism
2346-TETRAHYDROXYBENZOPHENONE	C06355	15718	440991	secondary metabolism
CPD-7279	C13453	32304	5282222	terpenoids
CPD-9876			11230448	terpenoids
CPD-9879			11436638	terpenoids
CPD4FS-7	C13456		5282225	terpenoids
CPD4FS-8		27068	44584347	terpenoids
DCMP	C00239	57566	7058169	primary metabolism
23-DIMERCAPTOPROPAN-1-OL	C02924	64198	3080	other
CPD-20425		140676	131841503	terpenoids
CPD-7852	C15968	80217	16061189	terpenoids
3-SULFINOALANINE	C00606	61085	1549097	primary metabolism
CPD-8999	C15650	58828	25244990	primary metabolism
CPD-14984			23265223	phenylpropanoids
5-METHYLTHIOINOSINE	C19787	48595	135511888	primary metabolism
CPD-8683			25244575	hormone
R-2-HYDROXYGLUTARATE	C01087	15801	5460200	primary metabolism
CPD-7612	C19763	62441	53239764	terpenoids
DICOUMAROL	C00796	4513	54676038	phenylpropanoids
S-TETRAHYDROCOLUMBAMINE	C04118	17772	440229	secondary metabolism
CPD0-1681			44123451	primary metabolism
CPDQT-34	C17226	80972	44237240	secondary metabolism
2-C-METHYL-D-ERYTHRITOL-4-PHOSPHATE	C11434	58262	21608483	terpenoids
CPD-9426	C10159	32	25203444	secondary metabolism
CPD-12724	C10023	2979	5281605	phenylpropanoids
CPD-20428			131841540	terpenoids
CPD-7110	C10706	134343	25202387	terpenoids
CPD0-1502			46926338	primary metabolism
CPD-9366	C10540	9971	177149	phenylpropanoids
CPD0-1552	C13744	34316	54758634	primary metabolism
CPD-12654		65768	49859565	primary metabolism
CPD-9217	C06543	28374	25244262	secondary metabolism
CPD-13037	C01630	28309	439538	primary metabolism
CPD-602	C01268	58453	25245199	primary metabolism
CPD-7073			91820514	phenylpropanoids
CPD-13028		48577	5459978	secondary metabolism
DECOYININE			121578	primary metabolism
CPD-19790		134352	124079400	terpenoids
S-781314-TETRAHYDROPROTOBERBERINE	C05204	50400	44229136	secondary metabolism
INDICAN	C08481	16700	441564	secondary metabolism
PHENYLHYDRAZINE	C02304	27924	7516	primary metabolism
10,16-dihydroxypalmitate	C08285	692	25201518	primary metabolism
CPD-15800			90658894	secondary metabolism
CPD-19438	C08532	6601	72378	secondary metabolism
S-NORCOCLAURINE	C06160	58253	25271756	secondary metabolism
CPD-81		136949	15699109	phenylpropanoids
R-NORCOCLAURINE	C06347	27751	25201847	secondary metabolism
3-HYDROXY-L-KYNURENINE	C03227	58125	49791998	primary metabolism
CPD-4863	C20314	61142	25202132	secondary metabolism
CPD-229	C11870	29604	25202462	hormone
CPDQT-262	C17253	134685	25010752	secondary metabolism
CPD-9317			91820095	primary metabolism
CPD-13080	C10822	9190	102515074	secondary metabolism
CPD-6959	C10287	8630	5281727	phenylpropanoids
CPD-19447	C12194	31052	70682698	secondary metabolism
CPD0-1588			45479263	primary metabolism
13-HYDROXY-MAGNESIUM-PROTOPORP	C11829	60489	44229246	secondary metabolism
CPD-7655			62852	primary metabolism
CPD-7198			14890259	terpenoids
1-AMINO-PROPAN-2-ONE-3-PHOSPHATE	C11638	57279	25244426	secondary metabolism
CPD-12632			91820417	secondary metabolism
CPD0-1033	C05342	8612	65086	primary metabolism
CPD-4503	D00351	47518	47576	secondary metabolism
L-ERYTHRO-4-HYDROXY-GLUTAMATE	C05947	6331	6971086	primary metabolism
L-CANALINE	C08270	145769	25246035	primary metabolism
3-METHYLTHIOPROPANALDOXIME	C17241	134680	25010747	secondary metabolism
CPD-12225			46173325	terpenoids
CPD-8951	D01186	31460	62881	phenylpropanoids
CPD-16700		141318	90659153	terpenoids
CPD0-1587			19955480	primary metabolism
CPD-12636		79191	86289810	primary metabolism
CPD0-1712			46926254	primary metabolism
CPD-12648	C21082	78663	49859697	primary metabolism
CPD-8117	C06426	32391	5461003	primary metabolism
CPD-8228		86148	25244314	primary metabolism
CPD-8229	C08364	8638	25244650	primary metabolism
CPD-8231	C08315	10275	25244346	primary metabolism
CREPENYNATE	C07289	14030	5461139	primary metabolism
CPD-14963	C18063	48399	136630931	secondary metabolism
5-METHYL-THF	C00440	18608	135398560	primary metabolism
BERGAPTOL	C00758	17377	5280371	phenylpropanoids
CPD-17454			91819856	secondary metabolism
4-PRENYLPHLORISOBUTYROPHENONE		134342	25203134	terpenoids
CPD-7731		62421	6951345	hormone
CPD-12402			90657420	secondary metabolism
PROTOPORPHYRIN_IX	C02191	57306	3794562	secondary metabolism
MEVALONATE	C00418	36464	5288798	terpenoids
NONAPRENYL-4-HYDROXYBENZOATE	C03885	84502	54746221	terpenoids
N-PRENYLAGMATINE			25203666	secondary metabolism
2-CIS6-TRANS-FARNESOL	C03220	16774	1549108	terpenoids
2-TRANS6-TRANS-FARNESOL	C01126	16619	445070	terpenoids
CPD-10759	C09621	125	442343	terpenoids
CPD-11399	C09705	7940	442384	terpenoids
CPD-11430	C09663	10278	5317269	terpenoids
CPD-11432	C09664	10417	5317270	terpenoids
CPD-11433	C19893	62514	6430754	terpenoids
CPD-12568	C09704	59958	5281525	terpenoids
CPD-8761			521200	terpenoids
CPD-8843	C19746	59959	11241545	terpenoids
CPD-9101		42680	1549107	terpenoids
CPD-12393			90657804	secondary metabolism
CPD-693	C06082	37569	7251168	hormone
CPD-7968		133327	10215446	terpenoids
SER	C00065	33384	6857581	primary metabolism
2-HYDROXY-23-DIHYDRODAIDZEIN	C03567	16035	13953272	phenylpropanoids
2-HYDROXYISOFLAVANONE	C15567	63325	11459958	phenylpropanoids
6AS11AS-36A9-TRIHYDROXYPTEROCARPAN	C01263	15649	129648	phenylpropanoids
BUTEIN	C08578	3237	5281222	phenylpropanoids
CPD-12033			13815501	phenylpropanoids
CPD-14042		50201	667495	phenylpropanoids
CPD-15078			86142500	phenylpropanoids
CPD-20012	C06561	15413	5280960	phenylpropanoids
CPD-6996	C16232	78026	23724670	phenylpropanoids
NARINGENIN-CMPD	C00509	17846	439246	phenylpropanoids
CPD-9757	C08292	136301	90659322	primary metabolism
CPD-7022			25202033	phenylpropanoids
CPD-7561	C09538	223316	68827	terpenoids
1-KETO-2-METHYLVALERATE	C06007	49258	21145376	primary metabolism
CPD0-1342			135926577	primary metabolism
CPDQT-427			123131512	secondary metabolism
CPD-6561			101996418	primary metabolism
CPD-9038	C15527	58893	25245954	primary metabolism
VINDOLINE	C01626	57753	40473139	secondary metabolism
L-PANTOATE	C00522	15980	5289105	secondary metabolism
CPD-7108			25200457	terpenoids
CPD-9573			126961086	primary metabolism
CPD-18091	C20489	74809	102515381	phenylpropanoids
CPD-6982		71492	25203144	phenylpropanoids
CPD-19491			123131563	secondary metabolism
CPD-17593			11406596	phenylpropanoids
CPD-15716			90658716	primary metabolism
SUCROSE-6P	C02591	57723	25245080	primary metabolism
DIHYDROXY-BUTANONE-P	C15556	50606	90658385	secondary metabolism
O-SUCCINYLBENZOATE	C02730	18325	5459922	secondary metabolism
10-HYDROXYDIHYDROSANGUINARINE	C05247	15878	440596	secondary metabolism
PLASTOQUINONE-9		28377	5375177	primary metabolism
CPD-13029	C19712	58726	45266743	secondary metabolism
CPD-7021			25244231	phenylpropanoids
CPD-19488			123131572	secondary metabolism
CPD0-1689			502619	primary metabolism
CPD-3728	C06501	62338	25202084	primary metabolism
CPD-13572			90658636	terpenoids
CPD-14829	C21588	141640	86278052	secondary metabolism
TAXA-42011-DIEN-5-ALPHA-YL-ACETATE	C11896	30042	443486	primary metabolism
SELENOMETHIONINE	C05335	62621	53262363	primary metabolism
TREHALOSE-6P	C00689	58429	25246105	primary metabolism
INDOLE_PYRUVATE	C00331	17640	5460337	secondary metabolism
S-LACTOYL-GLUTATHIONE	C03451	57474	46878377	primary metabolism
CPD66-34		82929	644078	primary metabolism
GUANOSINE-5DP-3DP	C01228	77828	135398636	primary metabolism
CPD-8161			90658818	primary metabolism
CPD-8163			90659081	primary metabolism
CPD-13087			52940143	primary metabolism
L-PIPECOLATE	C00408	61185	6931663	secondary metabolism
INDOLE_ACETALDEHYDE	C00637	18086	800	secondary metabolism
CPD-9544		562420	92207	phenylpropanoids
CPD-8138	C14137	34472	72279	phenylpropanoids
CPD-9635	C07608	5834	441298	secondary metabolism
LOGANATE	C01512	18052	5460138	terpenoids
CPD-11828			45479420	hormone
CPD-9474		71531	25200390	terpenoids
CPD-12217			7194	secondary metabolism
CPDIO2-9				primary metabolism
PYRIDOXAMINE-5P	C00647	58451	25246271	secondary metabolism
CPD-14979			11114901	phenylpropanoids
CPD-12005	C02535	4610	11648	secondary metabolism
PALMITALDEHYDE	C00517	17600	984	primary metabolism
1-183-2-183-SN-GLYCEROL-PHOSPHOCHOLINE		86161	24778990	primary metabolism
CPD-1962	C09320	2507	442154	phenylpropanoids
CPD-9785	C07592	27882	6167	secondary metabolism
CPD-4743	C09700	27774	442383	terpenoids
R-COCLAURINE	C06349	27482	25201236	secondary metabolism
S-COCLAURINE	C06161	57581	46878403	secondary metabolism
CPD-14703	C10458	5196	442789	phenylpropanoids
CPD-17372			91820233	primary metabolism
13-HYDROPEROXYOCTADECA-911-DIENOATE	C04717	57466	21158461	primary metabolism
CPD-13088	C14836	34500	20975723	primary metabolism
CPD-13092		88461	52940081	primary metabolism
CPD-13093		88465	52940176	primary metabolism
CPD-13094		88440	52940106	primary metabolism
CPD-8677	C14827	60955	49852425	primary metabolism
CPD-15369			91819813	primary metabolism
CPD-17703			5319469	phenylpropanoids
CPD-8936			5458879	secondary metabolism
CPD-712	C15798	20714	16061344	hormone
CPD-20264			131841485	primary metabolism
CPD-8123	C18237	71302	135926587	secondary metabolism
CPD-1861	C16516	136432	25200900	secondary metabolism
CPD-14049		134666	122706143	primary metabolism
CPD-16781		140672	485077	secondary metabolism
CPD-12491			15173738	secondary metabolism
CPD-12629		145681	49859589	secondary metabolism
CPD-15447	C20716	75951	11468733	terpenoids
CPD0-1276			46926178	terpenoids
D-GLUCARATE	C00818	30612	5288393	primary metabolism
CPD-19817			126961163	hormone
3-METHYLTHIOPROPYL-GLUCOSINOLATE	C08412	5407	9548637	secondary metabolism
CPD-9329	C18202	81581	23111393	secondary metabolism
CPD-11505		66960	10377	secondary metabolism
CAPSAICIN	C06866	3374	1548943	secondary metabolism
CPD-8851	C17755	74684	25244451	secondary metabolism
CPDQT-300	C17254	80989	44237373	secondary metabolism
CPD-10468			21262170	primary metabolism
CPD-11763			45479371	primary metabolism
CPD-9869		64180	50986248	primary metabolism
CPD-9307	C08295		90657185	primary metabolism
DIMP	C06196	61194	135398613	primary metabolism
COUMARIN	C05851	28794	323	phenylpropanoids
CPD-14046		134663	90657700	primary metabolism
5-PHOSPHORIBOSYL-5-AMINOIMIDAZOLE	C03373	137981	44229244
CPD-12868		142915	21594790	secondary metabolism
CAPSANTHIN	C08584	3375	5281228	terpenoids
CPD-20422			131841567	terpenoids
CPD-10258			90658510	phenylpropanoids
CPD-11235			44123568	hormone
CPD-15755			90658345	other
CPD-19520			14376312	primary metabolism
CPD-5481	C18604	81861	93379	hormone
INDOLEYL-CPD	C02938	17566	351795	primary metabolism
CPD-14755		61739	11105152	primary metabolism
CPD-10413	C12128	31028	443639	phenylpropanoids
CPD-9577		133561	6921630	primary metabolism
L-AZASERINE	C19194	74846	134820361	primary metabolism
CPD-5482			12897225	hormone
BENZIMIDAZOLE	C02009	41275	5798	primary metabolism
CPDIO2-5				primary metabolism
CPD-19899			129320416	secondary metabolism
D-ERYTHRO-IMIDAZOLE-GLYCEROL-P	C04666	58278	5459954	primary metabolism
CPD-8477	C08363	32375	5461010	primary metabolism
CPD-9247	C08367	30827	5461069	primary metabolism
OLEATE-CPD	C00712	30823	5460221	primary metabolism
CPD-14817	C09421	4781	11865426	secondary metabolism
CPD-19728			126961165	hormone
CPD-8080			90657314	primary metabolism
CPD-19487			123131585	secondary metabolism
CPD-15836	C14153	33270	5282347	secondary metabolism
CPD-16717		75550	15560610	primary metabolism
4-hydroxybenzoate	C00156	30763	135	primary metabolism
CPD-7015	C16540	48396	122706035	primary metabolism
CPD-8941		195795	5315911	secondary metabolism
VICIANOSE	C01625	16177	439537	secondary metabolism
CPD-7013			25245917	secondary metabolism
3-UREIDO-PROPIONATE	C02642	11892	6971254	primary metabolism
DIVINYL-PROTOCHLOROPHYLLIDE-A	C11831	58632	122706273	secondary metabolism
PALMATINE	C05315	16096	19009	secondary metabolism
CPD1F-84		143959	25244685	hormone
3-nonaprenyl-4-hydroxybenzoate	C03885	84502	54746221	terpenoids
CPD-4604	C11263	29022	62389	hormone
CPD-463	C05324	58249	49852318	primary metabolism
O-SINAPOYLGLUCARATE	C02866	58793	45479593	phenylpropanoids
CPD0-1375			25202569	primary metabolism
CPD-17478			91820401	phenylpropanoids
CPD-4442	C16449	20833	13935024	hormone
CPD-12505		139388	75324	secondary metabolism
UBIQUINONE-8	C17569	61683	5283546	secondary metabolism
CPD-18170			102515413	phenylpropanoids
CPD-16020			198689	primary metabolism
CPD-4283				other
CPD-12201			46173385	secondary metabolism
ADENOSINE	C00212	16335	60961	primary metabolism
CPD-15110	C07210	10110	35370	primary metabolism
DEOXYGUANOSINE	C00330	17172	135398592	primary metabolism
CPD-9539	C01562	17793	5280448	phenylpropanoids
CINNAMALDEHYDE	C00903	16731	637511	phenylpropanoids
CPD-17606			12310493	phenylpropanoids
CPD-8686	C16322	77812	21270557	primary metabolism
CPD-659	C00826	58180	25244469	primary metabolism
CPD-10472		74027	19824238	secondary metabolism
PHOSPHORYL-CHOLINE	C00588	295975	3330960	primary metabolism
CPD-13812	C18062	81477	46174045	secondary metabolism
S-CHEILANTHIFOLINE	C05174	16233	440582	secondary metabolism
CPD0-1661			129523	primary metabolism
DITHIOERYTHRITOL	C00950	17456	439352	other
CPD-13199			165125	primary metabolism
CPD0-1336			90658452	primary metabolism
CPD0-1118		46234	4462	primary metabolism
510-methenyl-thf	C00445	57455	135926594	secondary metabolism
CPD-82		85156	14427336	phenylpropanoids
CPD-11941	C05907	27686	440834	phenylpropanoids
CPD-1961	C06562	15600	9064	phenylpropanoids
CPD-7630	C09727	90	72276	phenylpropanoids
LEUCOPELARGONIDIN-CMPD	C03648	17343	440073	phenylpropanoids
CPD-440	C02717	17818	5280537	secondary metabolism
CPD-12746			49859626	terpenoids
CPD-8089		86127	24778989	primary metabolism
CPD-8092		86133	24778941	primary metabolism
CPD-13212			126287	primary metabolism
ADENINE-RING				primary metabolism
CPD-10209			12730530	other
CPD-8921	C21954	141003	10247670	phenylpropanoids
GLN	C00064	58359	6992086	primary metabolism
ISATIN	C11129	27539	7054	primary metabolism
CPDQT-326			11038340	hormone
CPD-9759			54740334	other
CPDQT-41	C17232	80977	44237295	secondary metabolism
CPDQT-435			134820565	primary metabolism
2-AMINO-3-OXO-4-PHOSPHONOOXYBUTYRATE	C07335	77851	86289382	secondary metabolism
L-BETA-ASPARTYL-P	C03082	57535	11948925	primary metabolism
CPD-11688	C12344	31041	443778	secondary metabolism
44-DIMETHYL-824-CHOLESTADIENOL	C05108	18364	165609	secondary metabolism
CPD-12850			14524546	secondary metabolism
CPD-12852			15101557	secondary metabolism
CPD-14900			16058079	secondary metabolism
CPD-14902			5283655	secondary metabolism
CPD-14903			102514954	secondary metabolism
CPD-4081	C15776	80094	193524	secondary metabolism
CPD-4101	C11522	29107	5283640	secondary metabolism
CPD-4125	C15782	80096	12795736	secondary metabolism
CPD-4127	C08821		5281326	terpenoids
CPD-4142			5283643	terpenoids
CPD-4162	C05442	28824	5280794	terpenoids
CPD-19534			126961232	secondary metabolism
CPD-12594		144936	46926146	secondary metabolism
CPD-8158		73002	5287971	secondary metabolism
CPD-17647			57046562	primary metabolism
4-GUANIDO-BUTYRAMIDE	C03078	58365	25243936	primary metabolism
CPD-17597	C21191	90896	168759	phenylpropanoids
CPD-15123		45996	445408	primary metabolism
CPD-6227	C11853	143960	25246307	hormone
CPD-14736	C01718	57959	6971029	primary metabolism
CPD-12167	C10464	68051	68184	phenylpropanoids
CPD0-1585			45479694	secondary metabolism
CPD0-1239			25200997	primary metabolism
CPD-9981	C11636	76844	51399546	terpenoids
24R-24-METHYLCYCLOARTA-825-DIEN-3-BET	C11513	15576	5460418	secondary metabolism
CPD-14905			102515047	secondary metabolism
CPD-8757	C17754	81319	135926572	secondary metabolism
CPD-13354	C06046	9009	159278	secondary metabolism
CPD-11534	C20145	50783	12311059	terpenoids
CPD-12805	C18229	52463	10659816	terpenoids
CPD-14312	C20711	65037	20837867	terpenoids
CPD-4751	C18226	50060	11471283	terpenoids
CPD-4752	C18223	50069	15161496	terpenoids
CPD-4753		50061	12314278	terpenoids
CPD-684	C01414	17695	5280437	terpenoids
CPD-7097	C18228	50063	12314280	terpenoids
CPD-8695	C11879	29616	443471	terpenoids
CPD-8696	C11880	29651	25202359	terpenoids
CPD-8697	C11881	29659	443473	terpenoids
CPD-8699	C18211	52280	13969536	terpenoids
CPD-9907	C18224	50068	24798689	terpenoids
CPD1F-128	C06090	15415	11966109	terpenoids
stemar-13-ene	C18223	50069	15161496	terpenoids
9β-pimara-7,15-diene	C18225	50067	10355909	terpenoids
TAXA-411-DIENE	C11894	30037	443484	terpenoids
ACETYLSERINE	C00979	58340	6971051	primary metabolism
L-4-HYDROXYGLUTAMATE_SEMIALDEHYDE	C05938	62637	25201126	primary metabolism
CPD-8087			90657393	primary metabolism
CPD-11606		68383	6602508	secondary metabolism
CPD-16614			176495	secondary metabolism
CPD-18093	C20492		102515498	phenylpropanoids
CPD-9938	C06537	27943	3565	secondary metabolism
CPD-12192			46173448	primary metabolism
CPDQT-405	C17249	134683	25010753	secondary metabolism
CPD-9442	C18024	58813	25201713	phenylpropanoids
CPD-7074	C09806	59016	91820153	phenylpropanoids
CPD-7051	C07168	45951	25200631	secondary metabolism
CPD-9774			90658625	secondary metabolism
CPD-7853			11757703	terpenoids
CPD-16665			131841568	terpenoids
DIMETHYLSULFONIOACETATE	C03392	16471	160765	other
18-OXOOLEATE	C19617	133357	90657874	primary metabolism
Vernolates		84026	25246088	primary metabolism
CPD-13636	C14825	84023	86583477	primary metabolism
CPD-14396		27706	40491779	primary metabolism
CPD-8204			25245815	primary metabolism
RIBOFLAVIN	C00255	57986	45480541	secondary metabolism
CPD-8168	C13871	34042	21582567	primary metabolism
SUCCINYL-OH-CYCLOHEXADIENE-COOH		57272	25244834	other
CPD-11846			36689218	other
CPD-11506		66959	44237388	secondary metabolism
CPD-7165	C20417	66950	54746220	secondary metabolism
CPD-2181		74669	10350317	primary metabolism
CPD-20421		140678	131841452	terpenoids
CPD-7416	C08599	6357	5281242	terpenoids
CPD1F-119	C08601	28838	5281243	terpenoids
CPD1F-130	C06098	27547	5280899	terpenoids
CPD-469	C01250	29123	6857435	primary metabolism
CPD-15154	C17935	81392	90659112	primary metabolism
CPD-12647		74328	71627232	primary metabolism
CPD-14407	C03595	74264	71581179	primary metabolism
CPD-17348		76409	72193765	primary metabolism
CPD-303	C00571	42939	1549093	secondary metabolism
CPD-13373			52940244	terpenoids
CAPSORUBIN	C08585	3378	5281229	terpenoids
CPD-20423			131841579	terpenoids
CPD-7196	C13433	35305	5282218	terpenoids
CPD-7424	C13431	35306	5282217	terpenoids
CPD1F-135	C08606	32446	5281247	terpenoids
CPD-13346	C12304	31328	31272	secondary metabolism
CPD-13027	C19717	58729	45266745	primary metabolism
SINAPOYL-S-MALATE	C02887	57426	25245856	secondary metabolism
CPD-12175	C06001	62638	18637352	primary metabolism
CPD-12176		141211	20848931	other
5-PHOSPHORIBOSYL-N-FORMYLGLYCINEAMIDINE	C04640	18413	90657386	primary metabolism
CPD-4742			91820330	terpenoids
CPD-9878				terpenoids
CPD1F-4	C14044	34596	25245424	terpenoids
CPD-8290		133599	46891778	primary metabolism
5-METHOXYFURANOCOUMARIN	C01557	18293	2355	phenylpropanoids
CPD-13541			90657502	terpenoids
CPD-94	C10448	4559	16822	phenylpropanoids
TRANS-CINNAMOYL-BETA-D-GLUCOSE	C04164	16279	5280653	phenylpropanoids
CPD-9602			126961154	hormone
DIAMINONONANOATE	C01037	58500	25245451	secondary metabolism
CPD-12901		67206	1549778	terpenoids
CPD-14378	C15853	58732	45266746	primary metabolism
13-HYDROXYLUPININE	C02621	18328	138319345	secondary metabolism
CPD-10520	C10031	3690	189065	phenylpropanoids
8-methoxypsorale				secondary metabolism
DIHYDROLIPOAMIDE	C00579	43711	445160	primary metabolism
2-DEHYDROPANTOATE	C00966	11561	16755619	secondary metabolism
CPD-10571	C08079	77615	1549007	other
1-18:0-2-18:3-phosphatidylethanolamine			102515439	other
CPD-12209		745302	10085389	secondary metabolism
CPD-13494	C10462	10136	442793	phenylpropanoids
CPD-4754	C18225	50067	10355909	terpenoids
CPD-4885	C05230	17556	119268	phenylpropanoids
CPD1F-120	C11861	143957	25246232	hormone
CPD0-1152			10424213	other
CPD-4575		87289	22298936	secondary metabolism
CPD-13371		67207	1757003	terpenoids
CPD-731	C16317	136179	7251182	hormone
CPD-734	C08491	58431	7251181	hormone
4-HYDROXY-BUTYRATE	C00989	16724	3037032	primary metabolism
CPD0-1760			44237128	primary metabolism
LICODIONE	C01592	18131	25243926	phenylpropanoids
CPD1F-136	C11875	57298	25200352	terpenoids
MELILOTATE	C01198	46957	6930705	secondary metabolism
CPD-9529			623685	terpenoids
CPD-9956		61682	25074411	other
DIETHYLPYROCARBONATE	C11592	59051	3051	primary metabolism
1-3-7-TRIMETHYLXANTHINE	C07481	27732	2519	secondary metabolism
L-DIHYDROXY-PHENYLALANINE	C00355	57504	6971033	primary metabolism
DIHYDROCHELIRUBINE	C05194	17789	440589	secondary metabolism
N-EE-PIPEROYL-PIPERIDINE	C03882	28821	638024	secondary metabolism
CPD-4741		85159	25200393	terpenoids
CPD-9870		84529	50986247	primary metabolism
CPD-8264		74551	71627172	primary metabolism
CPD-6302			25245105	primary metabolism
CPD-12653	C16300	77222	25245840	primary metabolism
CPD-11587	C10314	3686	68111	secondary metabolism
CPDQT-35	C17230	80975	44237389	primary metabolism
CPD-11231			42256626	primary metabolism
CPD-13084		145041	102317613	secondary metabolism
CPD-11234			126961050	hormone
CPD-11259		136180	54758681	hormone
DIHYDROMACARPINE	C05316	18029	440631	secondary metabolism
CPD-3462	C01029	58535	25201125	primary metabolism
NIACINAMIDE	C00153	17154	936	primary metabolism
CPD-4562	C16222	80389	90657319	phenylpropanoids
CPD0-2367	C16633	40154	9427	primary metabolism
CPD-7616	C16700	50205	8768	secondary metabolism
CPD-12726	C10184	9062	5281697	phenylpropanoids
CPD-19725			126961226	phenylpropanoids
CPD-9624			25202463	phenylpropanoids
CPD-397	C03172	58252	7098638	primary metabolism
CPD-12867		142916	137333860	secondary metabolism
CPD-8659	C08557	6948	135926600	secondary metabolism
CPD-20262			131841577	primary metabolism
CPD-12507			46926249	secondary metabolism
CPD-15080			90657218	phenylpropanoids
CPD-6955	C12087	78023	25246069	secondary metabolism
CPD-6992	C09826	28103	25200970	phenylpropanoids
CPD-12846	C19757	61316	5363388	primary metabolism
UDP-OHMYR-ACETYLGLUCOSAMINE	C04738	61494	25244942	primary metabolism
CPD0-1403			25202586	primary metabolism
CPD-13498			138319380	primary metabolism
CPD-10470			22598571	primary metabolism
CPD-14838		145784	70686443	phenylpropanoids
CPD-11230			7033653	primary metabolism
CPD-2982	C08576	18149	5281220	phenylpropanoids
THYMINE	C00178	17821	1135	primary metabolism
CPD-12501	C19874	133461	46926128	hormone
CPD-14815	C11816	8589	90657127	secondary metabolism
CPD-14485	C20511	71577	90659294	terpenoids
CPD-7200			5363700	terpenoids
CPD1F-133	C08614	35288	448438	terpenoids
CPD-12581	C19691	62141	46926172	primary metabolism
CPD-9367	C10526	115	90658537	phenylpropanoids
CPD-1131	C03057	58203	5082939	primary metabolism
S-ADENOSYLMETHIONINAMINE	C01137	57443	25203490	primary metabolism
CPD-12831	C03313	28433	5280585	primary metabolism
CPDQT-295		132553	44237203	secondary metabolism
PREPHENATE	C00254	29934	5460303	secondary metabolism
L-CYSTATHIONINE	C02291	58161	25243997	primary metabolism
CPD-15044			10105865	primary metabolism
CPD-13101	C19625	76299	22173968	other
CPD-7851	C08583	3362	5281227	terpenoids
CPD-10207			25244172	primary metabolism
CPD-2185			90657478	primary metabolism
CPD-9327	C16666	46958	6951328	secondary metabolism
574-TRIHYDROXY-3-METHOXYFLAVONE	C04293	57799	25203524	phenylpropanoids
CPD-3622	C10520	61323	25201808	phenylpropanoids
CPD-7252	C10098	58925	25201489	phenylpropanoids
5-FORMYL-THF	C03479	57457	135398558	secondary metabolism
CPD-14516			90658367	secondary metabolism
CPD-14825			14032967	phenylpropanoids
CPD-1107	C01284	16322		primary metabolism
CPD-534	C04563	57798	25245416	secondary metabolism
1D-myo-inositol (1,2,3,4,6)-pentakisphosphate	C15990	57257	23615305	secondary metabolism
CPD-6741	C04579	58747	25246187	secondary metabolism
MI-PENTAKISPHOSPHATE	C04579	18345	25246002	secondary metabolism
CPD-19897			129320390	terpenoids
CPD-6443	D01138	41237	2345	other
13-DIHYDROXY-N-METHYLACRIDONE	C12093	30306	5282066	secondary metabolism
CPD-20426			131841604	terpenoids
CPD-12396			90659350	secondary metabolism
CPD-8058			25202605	secondary metabolism
CPD-8289		75038	46891779	primary metabolism
INDOLE-3-ACETYL-ASP		133482	6921620	primary metabolism
CPD-2182		42027	5288075	primary metabolism
CPD-12907		142848	102515391	secondary metabolism
CPD0-1614			44123423	primary metabolism
CPD-11227			6921627	primary metabolism
CPD-10329	C20835	42548	439554	primary metabolism
CPD-15619		48204	3034656	primary metabolism
CPD-5861	C02781	90759	439804	primary metabolism
D-Rhamnose				primary metabolism
CPD-85	C15606	58795	44229177	secondary metabolism
CPD-4577	C15808	64925	57339293	secondary metabolism
CPD-6201	C11862	29595	25243919	hormone
CPD-8907	C10646	67246	332427	phenylpropanoids
CPD-8908	C20454	67244	23815394	phenylpropanoids
CPD-8911		583103	10316468	phenylpropanoids
PRO	C00148	60039	6971047	primary metabolism
CPD-13544			90658844	terpenoids
CPD-5483			14230776	hormone
CPD-8203		86141	25246006	primary metabolism
ADENOSINE-5-CARBOXAMIDE		705033	97692	primary metabolism
CPD-19478			123131552	secondary metabolism
CPDQT-407			134820046	secondary metabolism
CPD-8671	C08543	4700	135887859	secondary metabolism
CPD-8854	C17757	81320	135926620	secondary metabolism
CPD-8047		139380	25201084	secondary metabolism
CPD-4123	C16224	80391	90659120	secondary metabolism
CPD1F-131	C08579	27867	5281223	terpenoids
CPD0-2489			78448633	primary metabolism
CPD0-1240			25202037	primary metabolism
SCOPOLAMINE	C01851	16794	3000322	secondary metabolism
DOPAMINE	C03758	59905	3713609	secondary metabolism
CPD-12170			46173398	primary metabolism
CPD-68	C01234	58360	6971063	primary metabolism
CPD-10456			90657264	secondary metabolism
2-ACETO-2-HYDROXY-BUTYRATE	C06006	49256	21145135	primary metabolism
CPD-11555			44237243	secondary metabolism
CPD0-1690	C08288	6253	44123309	primary metabolism
CPD0-1465	C13741	40532	123131541	primary metabolism
CPD-13172			52940166	secondary metabolism
CPD-9953	C08300	4109	6918945	secondary metabolism
4-HYDROXY-L-PROLINE	C01157	58375	6971053	primary metabolism
5-AMINO-2-OXOPENTANOATE	C01110	58802	25200452	primary metabolism
5-AMINO-LEVULINATE	C00430	356416	7048523	secondary metabolism
GLUTAMATE-1-SEMIALDEHYDE	C03741	57501	25244684	primary metabolism
L-GLUTAMATE_GAMMA-SEMIALDEHYDE	C01165	58066	49791979	primary metabolism
CPD-4483			22841439	hormone
UBIQUINONE-10	C11378	46245	5281915	primary metabolism
CPD-9895		62793	54738022	primary metabolism
CPD-7857	C17621	64235	5363397	terpenoids
CPD-13030	C19715	58727	46878439	primary metabolism
CPD-7619	C17714	32362	93052	primary metabolism
CPD-7004			46926294	primary metabolism
CPD-1903	C01765	163344	657014	terpenoids
CPD-1908	C01411	28093	6850744	terpenoids
CPD-1909	C00843	15410	26447	terpenoids
CPD-4261	C09844	27961	2758	terpenoids
CPD-4887	C11393	128	443162	terpenoids
CPD-4943	C11952	36492	70962	terpenoids
CPD-685	C02344	15405	6973643	terpenoids
CPD-7978	C09871	29452	643820	terpenoids
CPD-8996	C11388	28	443158	terpenoids
CPD-8997	C11389	98	67179	terpenoids
GERANIOL	C01500	17447	637566	terpenoids
CPD-9213			25245074	secondary metabolism
CPD-14818			90657704	secondary metabolism
CPDQT-523			102515310	hormone
3-METHYL-1-246-TRIHYDROXYPHENYLBUTAN	C07350	15951	441269	secondary metabolism
CPD-19784	C10709	134326	442919	secondary metabolism
SINAPYL-ALCOHOL	C02325	28813	5280507	phenylpropanoids
CPD-13685			90657742	secondary metabolism
CPD-13687			90658594	secondary metabolism
CPD-7656	C11685	3763	4380	secondary metabolism
CPD-6123		18961	25202014	primary metabolism
CPD-8913		136514	6930479	secondary metabolism
CPD-12111	C20414	40070	54682930	secondary metabolism
CPD-8427		72758	71296149	other
CPD-9884				terpenoids
CPD-13610		65073	70678614	other
CPDQT-413			44237158	secondary metabolism
CPD-20429			131841541	terpenoids
CPD-7035	C05853	49000	6054	primary metabolism
CPD-18755	C21184	90894	14703253	phenylpropanoids
CPDQT-522		133472	102514996	hormone
HISTIDINAL	C01929	64802	57339283	primary metabolism
CPD-15286			90658165	phenylpropanoids
CPD-7557	C20308	64688	15983961	terpenoids
CPD-4862	C20313	61140	22859863	primary metabolism
CPD-9454	C17437	81088	25244577	other
CPD-8166			91820296	primary metabolism
4-AMINO-BUTYRATE	C00334	59888	6992099	primary metabolism
CPD-466	C03284	58655	6971062	primary metabolism
CPD-471	C01205	57731	6971064	primary metabolism
CPD-4748		37081	25201443	primary metabolism
CPD-6141			25202453	primary metabolism
CPD0-1942	C02356	74359	6971252	other
2-KETO-6-AMINO-CAPROATE	C03239	58183	25201239	secondary metabolism
CPD-15297	C08552	6368	90657710	secondary metabolism
CPD-5661	C08590	65244	5281234	terpenoids
CPD-7409	C08591	10362	5281235	terpenoids
CPD-7415			131841508	terpenoids
CPD-10157			49859726	primary metabolism
3-HEXAPRENYL-45-DIHYDROXYBENZOATE	C05200	58373	54692919	primary metabolism
CPD-7166	C20406	66962	54740349	terpenoids
PENTAHYDROXYCYCLOHEXANONE	C01295	16058	11953802	secondary metabolism
DOPAQUINONE	C00822	57924	44229226	other
CPD-438	C01745	17323	5280457	phenylpropanoids
CPD-11884		48541	5285554	other
CPD-11839			138319168	hormone
CPDQT-515				primary metabolism
CPD-8090		89439	52922845	primary metabolism
CPD-4482		133364	12487266	hormone
CPD0-2459	C06771	132755	3777650	primary metabolism
CPD-8122	C19848	62727	135926597	other
5-HYDROXY-TRYPTOPHAN	C00643	58266	6971044	primary metabolism
CPD-12908		142849	102515184	terpenoids
CPD-7206	C19728	53154	5478003	terpenoids
ALLANTOATE	C00499	17536	5287444	primary metabolism
CPD-9524			119497	terpenoids
THF-GLU-N	C03541	28624	25202940	other
CPD-14732			131802	terpenoids
CPD-14742			90658762	terpenoids
CPD-12871	C20154	63672	5473050	phenylpropanoids
CPD-1142	C01451	17814	439503	primary metabolism
CPD-9958		64183	9962735	primary metabolism
5-OXOPROLINE	C01879	58402	5289118	primary metabolism
PYRROLINE-HYDROXY-CARBOXYLATE	C04281	62612	46926300	primary metabolism
