# Supplementary material for: Intraspecific Variability Largely Affects the Leaf Metabolomics Response to Isosmotic Macrocation Variations in Two Divergent Lettuce (Lactuca sativa L.) Varieties
Source: Plants (Basel). 2021 Jan 5;10(1):91. doi: 10.3390/plants10010091 (PMC7824788; doi:10.3390/plants10010091)
Supplement: Supplementary file 1 [file plants-10-00091-s001.zip › Supplementary Table 4.xlsx]

## Sheet: Foglio1
Supplementary Table 4: List of the compounds differentially accumulating (|log2FC|> 1) between the Red and Green Salanova in the three NSs (Sca, SMg, and SK)
SCa				SMg				SK
Compound	Fold Change	log2(FC)		Compound	Fold Change	log2(FC)		Compound	Fold Change	log2(FC)
CPD-4615	57.291	5.8402		LOGANATE	0.007635	-7.0332		CPD-8047	85.436	6.4168
CPD-4617	57.291	5.8402		THREO-DS-ISO-CITRATE	0.0082301	-6.9249		CPD-8048	85.436	6.4168
CPD-4407	55.558	5.7959		CPD-9621	0.021036	-5.571		CPD0-1248	49.641	5.6335
CPD-17447	55.045	5.7825		CPD-17447	46.084	5.5262		PHENYLGLYOXAL	48.752	5.6074
CPD0-1143	46.821	5.5491		CPD-15002	38.726	5.2752		CPD-1125	36.542	5.1915
CPD0-1682	44.647	5.4805		CPD-20262	0.030535	-5.0334		CPD0-1585	36.511	5.1903
CPD-15002	33.269	5.0561		CPD-6562	31.6	4.9818		CPD-6061	35.963	5.1685
CPD-12400	32.328	5.0147		CPDQT-296	29.671	4.891		CPD-19817	34.516	5.1092
CPD-6562	30.088	4.9111		CPD-8914	0.034437	-4.8599		CPD-11229	34.141	5.0935
SCOPOLIN	28.929	4.8544		CPD-4407	28.696	4.8428		CPD-14951	30.43	4.9274
PHENYLGLYOXAL	26.077	4.7047		O-SINAPOYLGLUCAROLACTONE	0.041309	-4.5974		CPD-14952	30.43	4.9274
VANILLIN	25.964	4.6985		CPD0-1143	21.983	4.4583		CPD-15632	30.43	4.9274
CPD-4562	21.013	4.3932		PHENYLGLYOXAL	21.456	4.4233		CPD-16765	30.43	4.9274
CPDQT-296	20.263	4.3408		CPD-12745	20.975	4.3906		CPD-3944	30.43	4.9274
CPD-3762	18.271	4.1915		CPD-11779	20.635	4.367		CPD-9531	30.43	4.9274
CPDQT-434	18.179	4.1842		CPD-15172	20.635	4.367		CPD-9629	30.43	4.9274
CPD-560	16.918	4.0804		SCOPOLIN	20.138	4.3318		CPD-18998	30.288	4.9207
CPD-8657	15.109	3.9173		CPD-693	0.050396	-4.3106		CPD-12355	28.383	4.827
CPD-9800	15.036	3.9103		CPDQT-434	18.706	4.2254		QUININE	26.696	4.7386
CPD-12388	13.988	3.8061		TRYPTAMINE	0.053746	-4.2177		CPD-12594	26.495	4.7277
CPD-7966	13.892	3.7962		RETINOATE	18.518	4.2109		CPD-13544	25.579	4.6769
CYSTAMINE	12.493	3.643		CPD-16870	17.688	4.1447		SCOPOLIN	24.51	4.6153
CPD-15297	12.203	3.6092		CPD-4562	16.629	4.0556		RAUCAFFRICINE	24.319	4.604
CPD-2222	11.988	3.5835		7-DEOXYLOGANIN	15.546	3.9585		CPD-11235	22.817	4.5121
CPD-15287	11.858	3.5678		CPD-79	14.984	3.9054		CPD-8934	21.188	4.4052
CPD-59	11.345	3.504		SS-DIMETHYL-BETA-PROPIOTHETIN	14.742	3.8818		CPD-9871	21.162	4.4034
CPD-8678	11.345	3.504		CPD-12996	14.696	3.8774		CPD-10546	20.631	4.3668
CPD-12728	11.245	3.4912		CPD-8725	14.268	3.8347		CPD-4123	18.709	4.2257
CPD-8658	11.115	3.4745		CPD-11684	14.041	3.8116		CPD-13087	17.179	4.1026
CPD-17262	11.027	3.4629		CPD-11685	14.041	3.8116		CPD0-1557	16.939	4.0823
5-P-RIBOSYL-N-FORMYLGLYCINEAMIDE	10.672	3.4157		CPD-7117	14.041	3.8116		421-DEHYDROGEISSOSCHIZINE	16.577	4.0512
3-OH-BENZALDEHYDE	10.601	3.4062		CPD-8006	14.041	3.8116		CPD-9800	16.223	4.02
4-HYDROXYBENZALDEHYDE	10.601	3.4062		CPD1F-437	14.041	3.8116		CPD-10081	15.912	3.9921
CPD-7024	10.601	3.4062		CPD-8898	0.073952	-3.7573		CPD-2182	15.426	3.9473
SALICYLALDEHYDE	10.601	3.4062		CPD0-1038	0.074361	-3.7493		CPD0-1221	15.153	3.9216
CPD-17597	10.517	3.3946		CPD-6721	13.363	3.7401		CPD-10456	15.152	3.9214
CPD-10214	10.246	3.357		CPD-13509	13.186	3.721		SS-DIMETHYL-BETA-PROPIOTHETIN	15.078	3.9143
CPD-9638	10.246	3.357		CPD-12400	13.174	3.7196		CPD-267	14.978	3.9048
CPD-15079	10.231	3.3549		12-DIHYDROVOMILENINE	0.075912	-3.7195		DI-H-OROTATE	14.303	3.8382
SS-DIMETHYL-BETA-PROPIOTHETIN	10.104	3.3368		CPD-4202	13.022	3.7029		CPD-10537	13.489	3.7537
QUINATE	9.9962	3.3214		10-BETA-HYDROXYTAXA-42011-DIEN-5-ALPH	0.07737	-3.6921		TAXA-42011-DIEN-5-ALPHA-YL-ACETATE	13.359	3.7398
CPD-10081	9.6256	3.2669		CPD-18120	12.852	3.6839		CPD-10525	13.176	3.7199
CPD-10529	9.5852	3.2608		VANILLIN	12.8	3.6781		L-DELTA1-PYRROLINE_5-CARBOXYLATE	13.154	3.7175
CPD-14854	9.5852	3.2608		CPD-13647	12.727	3.6698		CPD-728	12.965	3.6966
CPD-14937	9.5852	3.2608		RIBOFLAVIN	0.083356	-3.5846		CPD-8680	12.965	3.6966
CPD-14941	9.5852	3.2608		CPD-17597	11.851	3.5669		CPD-8682	12.965	3.6966
CPD-14944	9.5852	3.2608		CPDQT-410	11.691	3.5473		CPD-173	12.453	3.6384
CPD-17598	9.3834	3.2301		CPD0-1585	11.164	3.4808		CPD-400	12.453	3.6384
CPD-8921	9.3135	3.2193		CPD-15021	11.131	3.4765		CPD-9616	12.448	3.6379
CPD-674	9.2746	3.2133		CPD-15024	11.131	3.4765		CPD-9864	12.261	3.6161
ISOVITEXIN-2-O-B-D-GLUCOSIDE	9.1828	3.1989		CPD-16558	11.131	3.4765		CPD-12392	12.068	3.5931
CPD-10510	8.78	3.1342		CPD-8068	11.131	3.4765		HOMOMETHIONINE	12.068	3.5931
CPD-18170	8.6025	3.1048		CPD-13688	10.879	3.4435		CPD-729	11.692	3.5475
CPD-9836	8.5809	3.1011		CPD-12218	10.602	3.4063		D-GLT	11.578	3.5333
CPD-8934	8.5341	3.0932		3-BENZOYLOXYPROPYL-GLUCOSINOLATE	10.498	3.3921		GLT	11.578	3.5333
CPD-11684	8.5166	3.0903		CPD-12236	10.441	3.3842		TRANS-CINNAMOYL-BETA-D-GLUCOSE	11.54	3.5286
CPD-11685	8.5166	3.0903		CPD-14528	10.411	3.3801		CPD-12209	11.433	3.5151
CPD-7117	8.5166	3.0903		CPD-8915	10.202	3.3508		CPD-597	11.41	3.5123
CPD-8006	8.5166	3.0903		CPD-12388	10.149	3.3432		CPD-11230	11.293	3.4973
CPD1F-437	8.5166	3.0903		CPD-8657	9.8189	3.2956		CPD-13498	11.267	3.494
CPD-15084	8.498	3.0871		CPD-9616	0.10211	-3.2918		CPD-13540	11.139	3.4775
CPD-15272	8.498	3.0871		CPD-8921	9.6524	3.2709		CPD-12400	11.021	3.4621
CPD-17481	8.498	3.0871		CPD-10277	0.10467	-3.2561		CPD1F-138	11	3.4595
CPD-13688	8.2376	3.0422		CPD-14908	9.4939	3.247		CPD-560	10.965	3.4548
HOMO-CYS	8.1002	3.018		CPD-674	8.9223	3.1574		CPD-15291	10.851	3.4397
CPD-14856	8.0291	3.0052		CPD-11591	0.11312	-3.1441		CPD-14843	10.776	3.4297
CPD-18093	7.9906	2.9983		CPD-8685	0.11374	-3.1362		VANILLIN	10.765	3.4283
CPDIO2-8	7.9381	2.9888		CPD-9583	0.11451	-3.1265		CPD-7557	10.614	3.4079
1-O-SINAPOYL-BETA-D-GLUCOSE	7.8717	2.9767		ISOVITEXIN-2-O-B-D-GLUCOSIDE	8.6852	3.1186		DITHIOTHREITOL	10.421	3.3814
threo-ds-iso-citrate	7.6917	2.9433		CPD-9981	0.11551	-3.1139		CPD-8652	9.994	3.3211
CPD-6721	7.6609	2.9375		CPD-8829	0.11695	-3.096		CPD-8936	9.7847	3.2905
CPD0-1586	7.6335	2.9323		4-AMINO-4-DEOXYCHORISMATE	8.4829	3.0846		CPD-14858	9.7538	3.286
CPD-9976	7.5729	2.9208		N-ACETYL-5-METHOXY-TRYPTAMINE	8.4562	3.08		S-LACTOYL-GLUTATHIONE	9.6181	3.2658
CPD-6801	7.4285	2.8931		CPD-10081	8.1364	3.0244		DIISOPROPYL-FLUOROPHOSPHATE	9.6174	3.2656
13-DIHYDROXY-N-METHYLACRIDONE	7.1043	2.8287		TETRAHYDROPALMATINE	0.12307	-3.0224		CPD-4743	9.4757	3.2442
CPD-13353	7.0722	2.8222		CPD-7418	8.0912	3.0164		CPD-14838	9.4691	3.2432
COLUMBAMINE	6.9216	2.7911		CPD-12728	8.0252	3.0045		CPD-19816	9.1917	3.2003
CPD-13509	6.9036	2.7873		CPD-4742	0.12563	-2.9927		CPD-18093	9.0567	3.179
CPD-7418	6.8987	2.7863		CPD-9878	0.12563	-2.9927		SACCHAROPINE	9.0437	3.1769
CPD-8427	6.8239	2.7706		EGTA	0.1295	-2.9489		CPD-18100	8.9459	3.1612
CPD-18120	6.6382	2.7308		N-DELTA-PHOSPHONOACETYL-L-ORNITHINE	7.6664	2.9385		INDOLE-3-ACETYL-ASP	8.9356	3.1596
CPD-9851	6.5882	2.7199		2-COUMARATE	7.6525	2.9359		ARACHIDIC_ACID	8.8736	3.1495
CPD-14843	6.4738	2.6946		COUMARATE	7.6525	2.9359		PHYTANATE	8.8736	3.1495
CPD-474	6.4578	2.6911		CPD-10797	7.6525	2.9359		CPD-2189	8.8198	3.1407
CPD-7214	6.4578	2.6911		ENOL-PHENYLPYRUVATE	7.6525	2.9359		CPD-8079	8.8198	3.1407
CPD-725	6.4016	2.6784		PHENYL-PYRUVATE	7.6525	2.9359		CPD-9214	8.8112	3.1393
CPD-9494	6.3888	2.6755		CPD-13353	7.4859	2.9042		CPD-8058	8.8042	3.1382
CPD-4884	6.3061	2.6568		L-LEUCYL-L-LEUCINE	7.3927	2.8861		CPD-7875	8.5923	3.1031
CPD-6901	6.155	2.6217		DL-5-FLUOROTRYPTOPHAN	0.1359	-2.8794		CPD0-1614	8.5557	3.0969
DOPAQUINONE	6.0426	2.5952		CPD-13811	7.1422	2.8364		CPD0-1103	8.5509	3.0961
CPD-15077	6.0333	2.593		CPD-440	0.14332	-2.8027		5-ALPHA-CHOLESTA-724-DIEN-3-BETA-OL	8.4883	3.0855
CPD-8780	6.0141	2.5884		CPD-8058	6.8601	2.7782		CPD-4187	8.4883	3.0855
CPD-11587	5.9199	2.5656		CPD-1863	0.14583	-2.7776		DESMOSTEROL-CPD	8.4883	3.0855
CPD-8898	5.8619	2.5514		1-O-SINAPOYL-BETA-D-GLUCOSE	6.6964	2.7434		CPD-10303	8.3401	3.0601
CPD0-1718	5.8559	2.5499		CPD-8934	6.5215	2.7052		CPD0-1507	8.3401	3.0601
CPD-19811	5.8193	2.5409		CPD-12572	6.4527	2.6899		D-THREONINE	8.3401	3.0601
CPD-14452	5.685	2.5072		CPD-9615	6.4527	2.6899		THR	8.3401	3.0601
CPD0-1584	5.6755	2.5047		CPD-19816	6.4277	2.6843		CPD-9873	8.2792	3.0495
4-AMINO-4-DEOXYCHORISMATE	5.5263	2.4663		CPD-14961	6.3399	2.6645		D-SERINE	8.2495	3.0443
CPD-318	5.4713	2.4519		3-SULFINOALANINE	0.15786	-2.6632		CPD-9938	8.2134	3.038
CPD-10356	5.4068	2.4348		CPD-15799	6.2648	2.6473		CPDQT-326	8.1473	3.0263
GLUCOTROPEOLIN	5.2971	2.4052		CMP-GROUP	0.16011	-2.6429		CPD0-1558	7.7959	2.9627
CPD-4616	5.2825	2.4012		421-DEHYDROGEISSOSCHIZINE	6.2315	2.6396		CPD-16	7.7845	2.9606
CPD-7960	5.2699	2.3978		CPD-9561	6.2271	2.6386		RETINOATE	7.7674	2.9574
CPD-12506	5.234	2.3879		CPD-7151	0.16229	-2.6234		CPD-8078	7.6023	2.9264
CPD-9429	5.223	2.3849		CPD-19811	6.069	2.6015		CPD-9582	7.5902	2.9241
CPD-17627	5.2197	2.384		CPD-4884	6.0471	2.5962		CPD-14862	7.564	2.9192
CPD-15021	5.1942	2.3769		CPD-3943	6.0286	2.5918		CPD-12728	7.5489	2.9163
CPD-15024	5.1942	2.3769		CPD-9582	5.9117	2.5636		CPD-12746	7.5082	2.9085
CPD-16558	5.1942	2.3769		L-ALPHA-AMINO-EPSILON-KETO-PIMELATE	0.17098	-2.5481		CPD-4564	7.4933	2.9056
CPD-8068	5.1942	2.3769		CPD-16611	5.8467	2.5476		L-HYOSCYAMINE	7.4143	2.8903
CPD-14080	5.149	2.3643		CPD-20413	5.8467	2.5476		SCOPOLAMINE	7.4123	2.8899
CPD-12397	5.1178	2.3555		CPD-8692	5.8467	2.5476		CPD-13089	7.3547	2.8787
CPD-7140	5.0733	2.3429		CPD-8706	5.8467	2.5476		CPD-13091	7.3547	2.8787
CPD-7150	5.0733	2.3429		CPD-8710	5.8467	2.5476		CPD-17614	7.3547	2.8787
CPD-7714	5.0733	2.3429		CPD-8715	5.8467	2.5476		CPD-730	7.3547	2.8787
5-METHYL-DL-TRYPTOPHAN	5.0563	2.3381		CPD-8727	5.8467	2.5476		CPD-8679	7.3547	2.8787
CPD-1862	5.0425	2.3341		TAXA-42011-DIEN-5A13A-DIOL	5.8467	2.5476		CPD-8681	7.3547	2.8787
CPD-20427	4.9858	2.3178		CPD-19785	0.17142	-2.5444		CPD-8690	7.3547	2.8787
CPD-4203	4.9135	2.2968		CPD0-1386	5.8058	2.5375		EPOXYOCTA-CPD	7.3547	2.8787
CPD-5483	4.8953	2.2914		CPD-14651	0.17257	-2.5347		O-UREIDOHOMOSERINE	7.3355	2.8749
CPD-12572	4.8792	2.2866		CPD-10214	5.7847	2.5322		CPD-1777	7.2621	2.8604
CPD-9615	4.8792	2.2866		CPD-12746	0.17301	-2.5311		CPD-511	7.2053	2.849
CPD-12387	4.822	2.2696		CPD0-1715	5.7794	2.5309		CPD-11684	7.1578	2.8395
CPD-10077	4.8126	2.2668		CPD-15084	5.7382	2.5206		CPD-11685	7.1578	2.8395
CPD-19422	4.8045	2.2644		CPD-15272	5.7382	2.5206		CPD-13509	7.1578	2.8395
ETHYLACETATE	4.7827	2.2578		CPD-17481	5.7382	2.5206		CPD-7117	7.1578	2.8395
345-TRIHYDROXY-367-TRIMETHOXYFLAVO	4.762	2.2516		CPD-2222	5.7355	2.5199		CPD-8006	7.1578	2.8395
CPD-14853	4.762	2.2516		CPDQT-285	5.7057	2.5124		CPD1F-437	7.1578	2.8395
CPD-14857	4.762	2.2516		CPD-4123	5.6841	2.5069		CPD-8725	7.1183	2.8315
CPD-14936	4.762	2.2516		CPD-14769	5.6455	2.4971		CPD-11828	6.9555	2.7981
CPD-14938	4.762	2.2516		CPD-474	5.5661	2.4767		CPDQT-296	6.8936	2.7852
CPD-14940	4.762	2.2516		CPD-7214	5.5661	2.4767		CPD-474	6.8047	2.7665
CPD-14943	4.762	2.2516		CPD-10235	5.5203	2.4648		CPD-7214	6.8047	2.7665
CPD-9633	4.762	2.2516		TRANS-CINNAMOYL-BETA-D-GLUCOSE	0.18287	-2.4511		CPD-13811	6.7649	2.7581
CPD-9639	4.762	2.2516		CPD4KF-4	5.4398	2.4436		CPDQT-458	6.7642	2.7579
CPD-8087	4.7454	2.2465		CPD-12830	5.3719	2.4254		CINNAMYL-ALC	6.7035	2.7449
CPD-12218	4.7276	2.2411		CPD-13210	5.3224	2.4121		CPD-9933	6.7035	2.7449
CPD-9582	4.7173	2.238		CPD-4611	5.3047	2.4073		CPD-12225	6.6051	2.7236
PANTOYL-LACTONE	4.6797	2.2264		CPD-9754	5.2673	2.397		CPD-16767	6.5536	2.7123
PYRIDOXAL	4.6794	2.2263		CPD-9638	5.2087	2.3809		CPD-8961	6.5174	2.7043
L-THREONINE-O-3-PHOSPHATE	4.5606	2.1892		CPD-10077	5.1613	2.3677		CPD-9535	6.5071	2.702
CPD-548	4.506	2.1718		CPD-7140	5.1563	2.3663		CPD-9502	6.4967	2.6997
CPD-7120	4.4846	2.165		CPD-7150	5.1563	2.3663		CPD-14741	6.4788	2.6957
CPD-11641	4.4598	2.157		CPD-7714	5.1563	2.3663		CPD-15634	6.4788	2.6957
CPD-14739	4.4222	2.1448		CPD-7857	5.0428	2.3342		CPD-10540	6.4263	2.684
CPD-16746	4.4167	2.143		6C-Glc-2-hydroxyeriodictyol	5.0402	2.3335		CPD-9951	6.4264	2.684
CPD-16748	4.4167	2.143		TMP	4.9773	2.3154		CPD-19547	6.4052	2.6792
CPD-12635	4.3787	2.1305		ADP-D-GLUCOSE	4.9651	2.3118		CPD-12165	6.4016	2.6784
CPDQT-286	4.371	2.128		CPD-14813	4.9454	2.3061		CPD-12172	6.4016	2.6784
CPD-16876	4.3307	2.1146		CPD-7109	0.20304	-2.3002		CPD-14818	6.3436	2.6653
CPD-4607	4.3259	2.113		CPD-7061	0.20502	-2.2861		CPD-10571	6.3273	2.6616
CPD-9017	4.3237	2.1123		CPD-195	0.20574	-2.2811		CPD-8927	6.2714	2.6488
CPD-9023	4.3237	2.1123		CPD-14734	4.8112	2.2664		FOLATE	6.2564	2.6453
CPD-9024	4.3237	2.1123		CPD-9318	0.20793	-2.2659		78-dihydropteroate	6.2473	2.6432
HYPOXANTHINE	4.3237	2.1123		CPD-12224	0.21006	-2.2511		CPD-20277	6.215	2.6358
CPD-6602	4.3214	2.1115		CPD0-1718	4.7557	2.2497		CPD-12480	6.1675	2.6247
CPD-267	4.316	2.1097		CPD-19818	0.21044	-2.2485		CPD-12507	6.1675	2.6247
CPD-12634	4.3129	2.1087		CPD-9787	0.21044	-2.2485		CPD-16536	6.1397	2.6182
CPD-13511	4.2788	2.0972		CPD-9367	0.21134	-2.2424		CPDQT-286	6.131	2.6161
3-BENZOYLOXYPROPYL-GLUCOSINOLATE	4.2675	2.0934		CPD-9525	0.21215	-2.2368		CPD-9978	6.0088	2.5871
CPD-14887	4.1796	2.0634		CPD-15297	4.7056	2.2344		CPD-10214	6.0075	2.5868
CPD-3502	4.1479	2.0524		4-PRENYLPHLORISOBUTYROPHENONE	0.21332	-2.2289		7-DEOXYLOGANIN	6.0047	2.5861
CPD-7079	4.1479	2.0524		CPD-7731	0.21332	-2.2289		CPD-10452	5.9984	2.5846
2-COUMARATE	4.1478	2.0523		CPD-6981	0.2141	-2.2237		CPD-464	5.9851	2.5814
COUMARATE	4.1478	2.0523		2-METHYL-6-SOLANYL-14-BENZOQUINONE	0.21469	-2.2197		CPD-2222	5.9828	2.5808
CPD-10797	4.1478	2.0523		CPD-9866	0.21469	-2.2197		CPDQT-413	5.9673	2.5771
ENOL-PHENYLPYRUVATE	4.1478	2.0523		CPD-11557	4.5994	2.2014		CPD0-1263	5.9526	2.5735
PHENYL-PYRUVATE	4.1478	2.0523		CPD-15287	4.5726	2.193		CPD0-1255	5.9308	2.5682
CPD-8725	4.1273	2.0452		5Z8Z11Z14Z17Z-EICOSAPENTAENOATE	4.501	2.1702		CPD-19893	5.8271	2.5428
5-P-BETA-D-RIBOSYL-AMINE	4.1213	2.0431		CPD-633	4.4873	2.1658		CPD-15798	5.8226	2.5417
CPD-9212	4.1199	2.0426		CPD0-1274	4.4873	2.1658		CPD-8924	5.8226	2.5417
CPD-5541	4.0547	2.0196		CPD-82	0.22415	-2.1575		131-OXO-MAGNESIUM-PROTOPORPHYRIN-IX-13-M	5.7982	2.5356
CPD-8166	4.0541	2.0194		CPD-7973	4.4493	2.1536		CPD-7198	5.7913	2.5339
CPD-13227	4.0026	2.0009		CPD-14533	0.22492	-2.1525		CPDQT-523	5.7884	2.5332
CPD-13669	3.9864	1.9951		CPD-8047	0.22773	-2.1346		CPD-7854	5.7817	2.5315
MIMOSINE	3.9253	1.9728		CPD-724	0.2278	-2.1341		CPD-20263	5.752	2.5241
CPD-10329	3.8646	1.9503		CPD-9470	4.3732	2.1287		CPD-10527	5.7265	2.5177
CPD-15619	3.8646	1.9503		CPD-9800	4.3725	2.1285		CPD-14934	5.7265	2.5177
CPD-5861	3.8646	1.9503		L-PHOSPHINOTHRICIN	4.3668	2.1266		CPD-17688	5.7226	2.5167
RHAMNOSE	3.8646	1.9503		CPD-7006	4.3606	2.1245		CPD-7234	5.7226	2.5167
CPD-14734	3.8159	1.932		CPD-13218	0.23317	-2.1005		CPD-7728	5.7226	2.5167
CPD-9616	3.777	1.9172		PRENAL	0.23317	-2.1005		CPD-7729	5.7226	2.5167
PROTOPINE	3.7303	1.8993		CPD-15077	4.2793	2.0974		MORPHINONE	5.6871	2.5077
CPD-16783	3.7249	1.8972		CPD-7108	0.23379	-2.0967		CPD-9741	5.6578	2.5002
CPD-14812	3.7091	1.8911		CPD-9786	4.2491	2.0872		CPD-9742	5.6578	2.5002
CPD-79	3.6607	1.8721		CPD-548	4.2337	2.0819		CPD-9744	5.6578	2.5002
CPD-15123	3.6086	1.8514		CPD-14856	4.2262	2.0793		CPD-17420	5.6441	2.4967
CPD-19423	3.5756	1.8382		DIISOPROPYL-FLUOROPHOSPHATE	4.221	2.0776		CPD-12381	5.6151	2.4893
RETINOATE	3.5429	1.8249		L-HYOSCYAMINE	0.23747	-2.0742		CPD-15142	5.6151	2.4893
CPD-13225	3.5043	1.8091		BETAINE	0.23863	-2.0672		CPD-9367	5.5637	2.476
CPD-9620	3.5037	1.8089		CPD-3642	0.23863	-2.0672		CPD-15084	5.5176	2.4641
CPD-9561	3.4836	1.8006		CPD-6142	0.23863	-2.0672		CPD-15272	5.5176	2.4641
CPD-4209	3.4468	1.7852		L-2-AMINOPENTANOIC-ACID	0.23863	-2.0672		CPD-17481	5.5176	2.4641
CPD-11506	3.4387	1.7819		VAL	0.23863	-2.0672		CPD0-2367	5.465	2.4502
CPD-7165	3.4387	1.7819		CPD-8048	4.1702	2.0601		CPD-14888	5.4584	2.4485
CPD-14864	3.4277	1.7772		CPD-10448	0.23988	-2.0596		CPD-17443	5.4423	2.4442
CPD-14528	3.4171	1.7728		CPD-10449	0.23988	-2.0596		CPD-19179	5.4122	2.4362
CPD-12501	3.41	1.7698		CPD-10458	0.23988	-2.0596		CPD0-1905	5.4122	2.4362
CPD-15799	3.3975	1.7645		CPD-10460	0.23988	-2.0596		CPD-15091	5.4111	2.4359
CPD-8927	3.38	1.757		CPD-9477	4.15	2.0531		CPD-17479	5.4111	2.4359
CPD-446	3.3758	1.7552		CPD-16542	0.24272	-2.0426		CPD-17480	5.4111	2.4359
DIHYDRO-NEO-PTERIN	3.3599	1.7484		SECOLOGANIN-CPD	4.0752	2.0269		CPD-7390	5.4111	2.4359
CPD4KF-4	3.3028	1.7237		CPD-4209	4.0492	2.0176		CPD-8062	5.4111	2.4359
CPD-7175	3.2904	1.7183		N-EE-PIPEROYL-PIPERIDINE	4.0299	2.0108		NARINGENIN-7-O-BETA-D-GLUCOSIDE	5.4111	2.4359
CPD-8655	3.2409	1.6964		CPD-7725	0.24826	-2.0101		D-CYSTEINE	5.3936	2.4313
S-HYDROXYMETHYLGLUTATHIONE	3.2214	1.6877		DIHYDROSANGUINARINE	0.24888	-2.0065		BENZALDEHYDE	5.3855	2.4291
CPD-8671	3.1623	1.661		CPD-19422	4.0013	2.0005		CPD-9746	5.347	2.4187
CPD-3424	3.1388	1.6502		CPD-8067	0.25009	-1.9995		CPD-9747	5.347	2.4187
CPD-15633	3.1373	1.6495		CPD-13539	3.9844	1.9944		CPD-9748	5.347	2.4187
CPD-8635	3.1265	1.6445		CPD-11281	3.9647	1.9872		2-PHOSPHO-4-CYTIDINE-5-DIPHOSPHO-2-C-MET	5.3156	2.4102
10-HYDROXYDIHYDROSANGUINARINE	3.1216	1.6423		L-CYSTEATE	3.9645	1.9871		16-HYDROXYTABERSONINE	5.3137	2.4097
CPD-8663	3.0935	1.6292		CPD-14374	3.9587	1.985		6-O-BETA-D-XYLOPYRANOSYL	5.3056	2.4075
CPD-16891	3.0912	1.6282		CPD-19817	0.25623	-1.9645		CPD-9004	5.3056	2.4075
CPD-11782	3.0854	1.6255		CPD-11641	3.8919	1.9605		CPD-318	5.2944	2.4045
CPD-8952	3.0671	1.6169		3-METHYLTHIOPROPYLHYDROXAMIC-ACID	3.8862	1.9584		CPDQT-343	5.2927	2.404
CPD-8953	3.0671	1.6169		CPD-7972	3.8655	1.9506		PHE	5.2898	2.4032
CPD-8954	3.0671	1.6169		CPD-9501	0.2595	-1.9462		CPD-7106	5.271	2.3981
CPD-14050	3.0644	1.6156		CPD-6801	3.8458	1.9433		VICIANOSE	5.2657	2.3966
ORCINOL-CPD	3.0249	1.5969		CPD-9775	3.8456	1.9432		CPD-12184	5.2292	2.3866
CPD-13662	2.9991	1.5845		CPD-3723	0.26226	-1.9309		CPD-9925	5.2292	2.3866
CPD-9758	2.9841	1.5773		CPD-3724	0.26226	-1.9309		CPD-18574	5.2251	2.3855
CPD-556	2.951	1.5612		PSEUDOURIDINE-5-P	0.26226	-1.9309		L-ERYTHRO-4-HYDROXY-GLUTAMATE	5.2222	2.3847
CPD-14839	2.9417	1.5567		UMP	0.26226	-1.9309		CPD0-1498	5.1814	2.3733
AMINO-OH-HYDROXYMETHYL-DIHYDROPTERIDINE	2.9397	1.5557		CPD-14739	3.7943	1.9238		CPD-6201	5.1648	2.3687
CPD-9631	2.9396	1.5556		CPD-8184	3.7491	1.9065		CPD-8907	5.1648	2.3687
AMINO-HYDROXYMETHYL-METHYL-PYR-P	2.924	1.5479		CPD0-954	3.748	1.9061		CPD-8908	5.1648	2.3687
CPD-16782	2.9003	1.5362		CAPSAICIN	3.7393	1.9028		CPD-8911	5.1648	2.3687
CPD-14040	2.8992	1.5356		CPD-12928	3.7374	1.902		ADENINE	5.1499	2.3645
CPD-10206	2.8795	1.5258		CPD-9596	0.26862	-1.8963		CPD0-1265	5.1424	2.3624
CPD-453	2.8683	1.5202		CPDQT-520	3.7212	1.8957		CPD-18120	5.1377	2.3611
CPD-4302	2.839	1.5054		GUANOSINE	3.7055	1.8897		CPD-4602	5.1333	2.3599
CPD-6442	2.8379	1.5048		CPD-4203	3.6923	1.8845		CPD-12621	5.1287	2.3586
ONONIN	2.8092	1.4902		CPD-8636	0.27264	-1.8749		CPD-14486	5.112	2.3539
CPD-14945	2.8056	1.4883		CPD-825	3.6434	1.8653		CPD-14496	5.112	2.3539
R-VICIANIN	2.8047	1.4878		CPD-14479	3.6175	1.855		CPD-9482	5.112	2.3539
ESTRONE	2.8031	1.487		CPD-16530	0.27646	-1.8549		CPD-11840	5.1094	2.3531
CPD-15087	2.7739	1.4719		CPD0-1473	3.6099	1.852		CPD-12493	5.1094	2.3531
CPD-9739	2.7609	1.4651		CPD-237	3.5974	1.8469		CPD-711	5.1094	2.3531
CPD-205	2.7607	1.465		CPD-17598	3.5965	1.8466		CPD-178	5.0964	2.3495
CPD-7198	2.7498	1.4593		BETAINE_ALDEHYDE	0.2786	-1.8437		CPD-506	5.0964	2.3495
CPD-7848	2.741	1.4547		CPD-7993	0.2786	-1.8437		CPD-6742	5.0964	2.3495
CPDQT-422	2.7335	1.4508		2-ACETO-2-HYDROXY-BUTYRATE	0.27926	-1.8403		CPD-6743	5.0964	2.3495
CPD-9529	2.7303	1.449		5-P-RIBOSYL-N-FORMYLGLYCINEAMIDE	3.5716	1.8366		CPD-6781	5.0964	2.3495
CPD-4621	2.7285	1.4481		L-AZASERINE	0.28079	-1.8324		INOSITOL-1456-TETRAKISPHOSPHATE	5.0964	2.3495
CPD-4461	2.7278	1.4477		CPD-12647	3.5576	1.8309		CPD-14910	5.0632	2.3401
CPD-12507	2.715	1.4409		CPD-14407	3.5576	1.8309		CPD-14935	5.0632	2.3401
CPD-14504	2.709	1.4378		CPD-17348	3.5576	1.8309		CPD-14939	5.0632	2.3401
CPD-14507	2.709	1.4378		CPD-13228	0.28212	-1.8256		CPD-16776	5.0632	2.3401
PREPHENATE	2.7039	1.435		CPD-19420	3.4971	1.8062		CPD-16777	5.0632	2.3401
KIEVITONE-CPD	2.6411	1.4011		CPD-3424	3.4686	1.7943		SYRINGETIN	5.0632	2.3401
L-PIPECOLATE	2.6355	1.3981		CPD-15755	3.4593	1.7905		UDP-D-GALACTURONATE	5.0635	2.3401
VIGABATRIN	2.6355	1.3981		INOSINE	3.4538	1.7882		UDP-GLUCURONATE	5.0635	2.3401
MANNITOL-1P	2.6331	1.3968		CPD-12634	3.4409	1.7828		PROTOPINE	5.0418	2.3339
CPD-8779	2.626	1.3929		S-ADENOSYLMETHIONINAMINE	0.29107	-1.7805		CPD-8633	4.9582	2.3098
L-CYSTATHIONINE	2.6232	1.3913		CPD-12635	3.3794	1.7568		CPD-9828	4.9565	2.3093
CPD-12911	2.6203	1.3897		3-HYDROXY-N-METHYL-S-COCLAURINE	0.2973	-1.75		CPD1F-134	4.9551	2.3089
CPD-13666	2.6203	1.3897		PTERIDINE-RING	3.3028	1.7237		4-METHYL-UMBELLIFERYL-PHOSPHATE	4.9508	2.3077
CPD-13668	2.6203	1.3897		CPD-267	3.3026	1.7236		CPD-15077	4.9469	2.3065
CPD-14491	2.6203	1.3897		CPD-8289	3.3026	1.7236		CPD-8686	4.9356	2.3032
CPD-14494	2.6203	1.3897		5-METHYLTHIOADENOSINE	0.30307	-1.7223		CPD-11578	4.8984	2.2923
CPD-14499	2.6203	1.3897		CPD-12911	0.3031	-1.7221		CPD-16749	4.8914	2.2902
CPD-16620	2.6203	1.3897		CPD-13666	0.3031	-1.7221		CPD-18758	4.8914	2.2902
CPD-16621	2.6203	1.3897		CPD-13668	0.3031	-1.7221		CPD-8960	4.8914	2.2902
CPD-4568	2.6203	1.3897		CPD-14491	0.3031	-1.7221		1-L-MYO-INOSITOL-1-P	4.8718	2.2845
CPD-7608	2.6203	1.3897		CPD-14494	0.3031	-1.7221		CPD-15711	4.8718	2.2845
CPD-7609	2.6203	1.3897		CPD-14499	0.3031	-1.7221		CPD-448	4.8718	2.2845
3-CARBOXY-3-HYDROXY-ISOCAPROATE	2.6106	1.3844		CPD-16620	0.3031	-1.7221		CPD-6701	4.8718	2.2845
CPD-511	2.6022	1.3797		CPD-16621	0.3031	-1.7221		CPD-6702	4.8718	2.2845
CPD-8906	2.5972	1.377		CPD-4568	0.3031	-1.7221		CPD-6746	4.8718	2.2845
ACETYL-GLU	2.584	1.3696		CPD-7608	0.3031	-1.7221		CPD4FS-5	4.8718	2.2845
XANTHOSINE	2.5617	1.3571		CPD-7609	0.3031	-1.7221		CPDQT-4	4.8718	2.2845
CPD-68	2.5599	1.3561		1-METHOXY-3-INDOLYLMETHYL-GLUCOSINOLATE	0.30314	-1.7219		D-HEXOSE-6-PHOSPHATE	4.8718	2.2845
CPD-14951	2.5588	1.3554		GLUTARATE	3.2791	1.7133		D-MYO-INOSITOL-1-MONOPHOSPHATE	4.8718	2.2845
CPD-14952	2.5588	1.3554		CPD-14887	3.2691	1.7089		D-MYO-INOSITOL-4-PHOSPHATE	4.8718	2.2845
CPD-15632	2.5588	1.3554		CPD-4241	0.30626	-1.7072		FRU1P	4.8718	2.2845
CPD-16765	2.5588	1.3554		PHE	3.2609	1.7053		FRUCTOSE-6P	4.8718	2.2845
CPD-3944	2.5588	1.3554		CPD-12237	3.2573	1.7037		GALACTOSE-1P	4.8718	2.2845
CPD-9531	2.5588	1.3554		INDOLEYL-CPD	0.30747	-1.7015		GLC-1-P	4.8718	2.2845
CPD-9629	2.5588	1.3554		CPD-11776	0.30755	-1.7011		GLC-6-P	4.8718	2.2845
2-KETO-3-METHYL-VALERATE	2.5533	1.3523		CPD-602	0.30891	-1.6947		MANNOSE-1P	4.8718	2.2845
2-OXOHEXANOATE	2.5533	1.3523		CPD-8203	0.31007	-1.6893		MANNOSE-6P	4.8718	2.2845
2K-4CH3-PENTANOATE	2.5533	1.3523		CODEINONE	3.2206	1.6873		PANTETHEINE-P	4.8519	2.2785
CPD0-1265	2.5522	1.3517		CPD-7712	3.2206	1.6873		CPD-11421	4.8434	2.276
DITHIOERYTHRITOL	2.5466	1.3486		CPD0-1040	0.31162	-1.6822		CPD-13627	4.8434	2.276
DITHIOTHREITOL	2.5466	1.3486		ORCINOL-CPD	3.1967	1.6766		CPD-4721	4.8434	2.276
CPD-4608	2.5465	1.3485		CPD0-1571	0.31315	-1.6751		CPD-9412	4.8434	2.276
CPD-7672	2.5462	1.3484		CPD-15087	3.1756	1.667		CPD-12321	4.8423	2.2757
5-N-PROPYLTHIOADENOSINE	2.542	1.346		R-VICIANIN	3.1687	1.6639		PHYTOENE	4.8423	2.2757
CPD-7973	2.5308	1.3396		CPD-12748	3.1671	1.6632		CPD-4661	4.8355	2.2737
CPD-7003	2.5258	1.3367		CPD-14650	0.31615	-1.6613		CPD-7833	4.8304	2.2722
CPD-6302	2.5246	1.3361		CPD3O-4151	0.31615	-1.6613		OCTAPRENYL-DIPHOSPHATE	4.8275	2.2713
CPD-7164	2.5154	1.3308		CPD-7770	0.31915	-1.6477		CPD-7197	4.8144	2.2674
CPD-9536	2.511	1.3283		CPD-12655	3.1294	1.6459		CPD-14962	4.7634	2.252
CPD-12505	2.5097	1.3275		CPD-15074	3.1294	1.6459		CPD-10468	4.7287	2.2415
CPD-9745	2.4992	1.3215		CPD-6646	3.1294	1.6459		CPD-7616	4.7257	2.2405
CPD-9785	2.4918	1.3172		CPD-9835	0.32278	-1.6314		CPD-9295	4.7073	2.2349
PTERIDINE-RING	2.4894	1.3158		CPD-3629	0.3238	-1.6268		CPD-342	4.6832	2.2275
CPD-8962	2.4406	1.2873		APIGENIN	3.0874	1.6264		CPD-16531	4.683	2.2274
CPD-16870	2.4303	1.2811		CPD-7901	3.0834	1.6245		CPD0-1404	4.6638	2.2215
CPD0-1244	2.4242	1.2775		CPD-3344	0.32564	-1.6187		2-UNDECANONE	4.6539	2.2184
CPD-12237	2.42	1.275		CPD-10571	0.32675	-1.6137		CPD-10470	4.6098	2.2047
CPD0-1242	2.411	1.2697		CPD-9567	3.0569	1.6121		DEOXYCHOLATE	4.5849	2.1969
CPD-7851	2.4102	1.2692		3-URACIL-1-YL-L-SERINE	3.0546	1.611		CPD-7087	4.564	2.1903
CPD-7119	2.4077	1.2677		ARG	0.32756	-1.6102		1-O6-O-DIGALLOYL-BETA-D-GLUCOSE	4.5596	2.1889
3-HYDROXY-L-KYNURENINE	2.4043	1.2656		PREPHENATE	3.0523	1.6099		CPD-9592	4.551	2.1862
VESTITONE	2.4007	1.2634		CPD0-1586	3.052	1.6098		CPD-2181	4.5345	2.1809
CPD-11884	2.3984	1.2621		N-NITROARGININE	3.0192	1.5942		CPD-10515	4.5047	2.1714
CPD-12871	2.3956	1.2604		CPD-8671	3.0111	1.5903		PHOSPHOPANTOTHEINE-GROUP	4.4842	2.1648
CPD-12745	2.3879	1.2557		CPD-8244	2.9937	1.5819		1-AMINO-PROPAN-2-ONE-3-PHOSPHATE	4.4779	2.1628
CPD-6959	2.3871	1.2552		CAPSANTHIN	0.33548	-1.5757		CPD0-1386	4.475	2.1619
CPD-17216	2.3832	1.2529		CPD-20422	0.33548	-1.5757		CPD-6622	4.4744	2.1617
CPD-12733	2.3815	1.2518		CPD-12648	2.9545	1.5629		CPD-14813	4.4533	2.1549
CPD-8905	2.3732	1.2468		CPD-7656	0.33846	-1.5629		CPD-11550	4.4419	2.1512
CPD-8912	2.3732	1.2468		SINAPALDEHYDE	2.9352	1.5535		CPD-13218	4.4394	2.1504
CPD-6991	2.3685	1.244		CPD-11510	0.34078	-1.5531		PRENAL	4.4394	2.1504
5-PHOSPHORIBOSYL-N-FORMYLGLYCINEAMIDINE	2.3679	1.2436		CPD-560	2.9228	1.5473		CPD-4203	4.4304	2.1474
CPD-13030	2.3618	1.2399		CPD-9020	0.3428	-1.5446		CPDQT-412	4.407	2.1398
CPD-13090	2.3588	1.238		RICININE	2.8967	1.5344		6C-Glc-2-hydroxyeriodictyol	4.3735	2.1288
DECOYININE	2.357	1.2369		CPD-6367	2.8963	1.5342		1-KETO-2-METHYLVALERATE	4.3481	2.1204
CPD-13471	2.3419	1.2277		CPD-13173	0.34547	-1.5333		CPD-14886	4.3182	2.1104
CPD-12480	2.3412	1.2273		CPD-9598	2.8936	1.5328		CPD0-1815	4.3071	2.1067
ALL-TRANS-HEXAPRENYL-DIPHOSPHATE	2.3313	1.2211		CPD-7146	0.34579	-1.532		CPD-9561	4.3066	2.1066
CPD0-1033	2.3289	1.2197		PANTOYL-LACTONE	2.8897	1.5309		CPD-9536	4.292	2.1017
DETHIOBIOTIN	2.3194	1.2138		CPD-11587	2.8806	1.5263		CPD-14735	4.2821	2.0983
CPD-6971	2.3186	1.2132		LICODIONE	0.34895	-1.5189		CPD-10529	4.2806	2.0978
CPD-5482	2.3126	1.2095		CPDQT-349	2.845	1.5084		CPD-14854	4.2806	2.0978
CPD0-1401	2.3106	1.2083		DITHIOERYTHRITOL	0.35175	-1.5074		CPD-14937	4.2806	2.0978
CPD-9245	2.3038	1.204		DITHIOTHREITOL	0.35175	-1.5074		CPD-14941	4.2806	2.0978
CPD-16781	2.3015	1.2026		CPD0-1112	2.8211	1.4962		CPD-14944	4.2806	2.0978
CPD-7847	2.2995	1.2013		S-HYDROXYMETHYLGLUTATHIONE	2.8181	1.4947		CPD-12237	4.2782	2.097
CPD-11839	2.2972	1.1999		4-COUMAROYLQUINATE	0.35653	-1.4879		CPD-465	4.247	2.0864
CPD-716	2.2834	1.1912		CPD-12392	0.35662	-1.4876		CPD-17372	4.2359	2.0827
CPD-719	2.2834	1.1912		HOMOMETHIONINE	0.35662	-1.4876		CPD-13353	4.2128	2.0748
CPD-2202	2.2828	1.1908		CPD-9529	0.35715	-1.4854		CPD-14942	4.2028	2.0713
CPD-8164	2.2762	1.1866		34-DIHYDROXYPHENYLPYRUVATE	2.7991	1.485		CPD-9195	4.1966	2.0692
CPD-3361	2.2746	1.1856		CPD-18126	2.7991	1.485		CPD-20040	4.1878	2.0662
CPD-4742	2.2695	1.1823		CPD-18127	2.7991	1.485		CPD-15799	4.1874	2.066
CPD-9878	2.2695	1.1823		CPD-18129	2.7991	1.485		CPD-6964	4.1824	2.0643
CPDQT-433	2.2661	1.1802		CPD-18132	2.7991	1.485		AICAR	4.1821	2.0642
BUTHIONINE-SULFOXIMINE	2.2652	1.1797		CPD-18134	2.7991	1.485		CPD-7559	4.1719	2.0607
CPD-18756	2.2618	1.1775		CPD-8096	2.7991	1.485		16-METHOXY-23-DIHYDRO-3-HYDROXYTABERSON	4.1609	2.0569
CPD-9759	2.2487	1.1691		CPD-11714	2.7946	1.4826		ALLOCRYPTOPINE	4.1279	2.0454
CPD-10537	2.236	1.1609		CPD-19795	2.787	1.4787		34-DIHYDROXYPHENYLACETALDEHYDE	4.105	2.0374
XANTHINE	2.2357	1.1607		CPD-6602	2.7845	1.4774		CPD-6442	4.105	2.0374
CPD-13199	2.2284	1.156		CPD-8683	0.35937	-1.4765		CPD-19899	4.0129	2.0047
CPD-11293	2.219	1.1499		1516-DIHYDROBILIVERDIN	0.35993	-1.4742		18-OXOOLEATE	3.9814	1.9933
PHENYLHYDRAZINE	2.2114	1.145		3Z-PHYTOCHROMOBILIN	0.35993	-1.4742		CPD-10320	3.9814	1.9933
CPD-15485	2.2112	1.1448		CPD-15004	0.35993	-1.4742		CPD-13636	3.9814	1.9933
6C-Glc-2-hydroxyeriodictyol	2.2069	1.142		CPDQT-462	2.7757	1.4728		CPD-14396	3.9814	1.9933
CPD-10285	2.2055	1.1411		17-O-DEACETYLVINDOLINE	2.7622	1.4658		CPD-8204	3.9814	1.9933
CPDQT-412	2.2025	1.1391		CPD-13225	2.7596	1.4644		CPD-10263	3.9737	1.9905
78-dihydropteroate	2.2	1.1375		CPD-19794	0.36447	-1.4561		CPD-10308	3.9737	1.9905
CPD-11557	2.1949	1.1342		IMIDAZOLE-PYRUVATE	0.36555	-1.4519		CPD-10667	3.9737	1.9905
2346-TETRAHYDROXYBENZOPHENONE	2.1929	1.1329		CPD-7713	2.7307	1.4493		CPD-13047	3.9737	1.9905
CPD-11852	2.1856	1.128		LUTEOLIN-7-O-BETA-D-GLUCURONIDE	0.36709	-1.4458		CPD-13048	3.9737	1.9905
LOGANIN	2.1763	1.1219		MANNITOL-1P	2.6835	1.4241		CPD-13049	3.9737	1.9905
CPD-10263	2.1752	1.1211		CPD-9214	2.6763	1.4202		CPD-13882	3.9737	1.9905
CPD-10308	2.1752	1.1211		CPD-9939	2.6737	1.4188		CPD-13883	3.9737	1.9905
CPD-10667	2.1752	1.1211		CPDQT-35	0.37434	-1.4176		CPD-13885	3.9737	1.9905
CPD-13047	2.1752	1.1211		CPD-19897	0.37494	-1.4153		CPD-14889	3.9737	1.9905
CPD-13048	2.1752	1.1211		PROTOPINE	2.6619	1.4125		CPD-4124	3.9737	1.9905
CPD-13049	2.1752	1.1211		CPD-11231	2.6613	1.4121		CPD-6948	3.9737	1.9905
CPD-13882	2.1752	1.1211		CPD-19520	2.6345	1.3976		CPD-6949	3.9737	1.9905
CPD-13883	2.1752	1.1211		CPD-8635	2.6167	1.3878		CPD-6950	3.9737	1.9905
CPD-13885	2.1752	1.1211		CPD-16684	0.38238	-1.3869		CPD-8250	3.9737	1.9905
CPD-14889	2.1752	1.1211		ISOWILLARDIINE	2.615	1.3868		CPD-90	3.9737	1.9905
CPD-4124	2.1752	1.1211		CPD-7994	0.38252	-1.3864		CPDQT-50	3.9737	1.9905
CPD-6948	2.1752	1.1211		3-O-BETA-GLUCOSYL-2-OXINDOLE-3-ACETYL-	0.38303	-1.3845		CYCLOARTENOL	3.9737	1.9905
CPD-6949	2.1752	1.1211		CPD-14834	0.38316	-1.384		CYCLOEUCALENOL	3.9737	1.9905
CPD-6950	2.1752	1.1211		10-DEACETYLBACCATIN-III	0.3833	-1.3835		EPOXYSQUALENE	3.9737	1.9905
CPD-8250	2.1752	1.1211		CPD0-1401	2.6056	1.3816		GERMANICOL	3.9737	1.9905
CPD-90	2.1752	1.1211		COUMARYL-ALCOHOL	0.38448	-1.379		LANOSTEROL	3.9737	1.9905
CPDQT-50	2.1752	1.1211		CPD-13370	0.38448	-1.379		OBTUSIFOLIOL	3.9737	1.9905
CYCLOARTENOL	2.1752	1.1211		CPD-6501	0.38448	-1.379		CPD-6561	3.9638	1.9869
CYCLOEUCALENOL	2.1752	1.1211		CPD-5484	0.38639	-1.3719		CPD-8177	3.9622	1.9863
EPOXYSQUALENE	2.1752	1.1211		CPD-15157	0.3865	-1.3715		CPD-4210	3.9521	1.9826
GERMANICOL	2.1752	1.1211		CPD-11554	2.5871	1.3713		CPD-12182	3.9511	1.9823
LANOSTEROL	2.1752	1.1211		CPD-11566	2.5871	1.3713		CPDQT-423	3.9511	1.9823
OBTUSIFOLIOL	2.1752	1.1211		HMP	2.5822	1.3686		CAPSANTHIN	3.9436	1.9795
PORPHYRIN-RING	2.1722	1.1192		2-METHYL-3-PHYTYL-14-NAPHTHOQUINONE	0.3891	-1.3618		CPD-20422	3.9436	1.9795
CPD-7200	2.1677	1.1161		S-2-AMINOETHYL-L-CYSTEINE	0.3893	-1.361		CPD1F-131	3.9436	1.9795
CPD-5481	2.1625	1.1127		CPD-14652	0.39034	-1.3572		CPD-15044	3.9324	1.9754
CPD0-1386	2.1495	1.104		CPD-8838	0.39087	-1.3552		CPD-9441	3.9094	1.9669
S-CHEILANTHIFOLINE	2.1472	1.1025		CPD-11941	2.5466	1.3486		910-EPOXY-18-HYDROXYSTEARATE	3.8751	1.9542
CPD-9461	2.1447	1.1008		CPD-1961	2.5466	1.3486		CPD-17592	3.873	1.9535
CPDQT-411	2.1421	1.099		CPD-7630	2.5466	1.3486		CPD-6951	3.8713	1.9528
CPD-9192	2.1374	1.0959		LEUCOPELARGONIDIN-CMPD	2.5466	1.3486		5-HYDROXY-CONIFERALDEHYDE	3.8539	1.9463
INDOLE_PYRUVATE	2.1302	1.091		CPD-9038	0.3927	-1.3485		CPD-8089	3.8447	1.9429
CPD-15177	2.125	1.0875		CPD0-1557	0.3927	-1.3485		CPD-8092	3.8447	1.9429
CPD-4750	2.125	1.0875		CPD-9592	2.5425	1.3463		CPD-14945	3.8394	1.9409
CPD0-1028	2.125	1.0875		CPD-16783	2.5278	1.3379		CPD-7846	3.8201	1.9336
ENT-COPALYL-DIPHOSPHATE	2.125	1.0875		CPD-9620	2.5168	1.3316		CODEINONE	3.8185	1.933
GERANYLGERANYL-PP	2.125	1.0875		CPD-7014	2.5165	1.3314		CPD-7712	3.8185	1.933
CPD-9752	2.1223	1.0857		CPD-5482	2.5057	1.3252		CPD-8080	3.7734	1.9159
CPD-9893	2.1223	1.0856		ALL-TRANS-HEXAPRENYL-DIPHOSPHATE	2.5014	1.3227		CPD-18103	3.7611	1.9112
RICININE	2.1152	1.0808		CPD-10356	2.496	1.3196		CPD-7107	3.7611	1.9112
CPD-7169	2.1133	1.0795		CPD-10500	0.40129	-1.3173		3-HYDROXY-2-OXINDOLE-3-ACETYL-ASP	3.7486	1.9063
CPD-7170	2.1133	1.0795		CPD-5421	0.40129	-1.3173		CPD-14864	3.7439	1.9046
CPD-7171	2.1133	1.0795		CPD-7071	0.40129	-1.3173		CPD-19812	3.7357	1.9014
CPD-19487	2.1125	1.079		CPD-7072	0.40129	-1.3173		CPD-15742	3.733	1.9003
CPD-17599	2.1006	1.0708		CPD0-1951	0.40311	-1.3107		S-TETRAHYDROBERBERINE	3.733	1.9003
SECOLOGANIN-CPD	2.0903	1.0637		CPD-15080	0.40323	-1.3103		CPD-11837	3.7321	1.9
CPD-13369	2.09	1.0635		CPD-6955	0.40323	-1.3103		CPD-12495	3.7321	1.9
CPD-9462	2.0844	1.0597		CPD-6992	0.40323	-1.3103		CPD-717	3.7321	1.9
12-DEHYDRORETICULINIUM	2.0788	1.0557		CPD-12396	0.40482	-1.3047		CPD-14856	3.7295	1.899
CPD-9935	2.0788	1.0557		CPD-14741	0.40529	-1.303		CPD-12350	3.7265	1.8978
CPD-9306	2.0691	1.049		CPD-15634	0.40529	-1.303		CPD-477	3.7265	1.8978
CPDQT-520	2.0654	1.0464		CPD-12927	0.40577	-1.3013		CPD-6202	3.7265	1.8978
16-EPIVELLOSIMINE	2.0634	1.045		CPDQT-31	0.40583	-1.301		CPD-8909	3.7265	1.8978
CPD-7862	2.0567	1.0403		CPDQT-36	0.40583	-1.301		CPD-8910	3.7265	1.8978
CPD-10259	2.0471	1.0336		CPD-8663	2.4575	1.2972		CPD-6161	3.7001	1.8876
CPD-12996	2.0439	1.0313		CPD-8656	2.4558	1.2962		CPD-8083	3.6963	1.8861
8-HYDROXYQUINOLINE	2.0426	1.0304		CPD-17438	2.4502	1.2929		CPD-9019	3.6953	1.8857
INDOLE-3-CARBOXALDEHYDE	2.0426	1.0304		CPD-12399	2.4486	1.292		CPD-4576	3.6746	1.8776
CPDQT-407	2.0406	1.029		CPD-13922	2.445	1.2898		CPD-15839	3.6672	1.8747
CPD-20039	2.0387	1.0276		CPD-16534	2.445	1.2898		CPD-12201	3.6671	1.8746
CPD-9598	2.0336	1.0241		CPD-16680	2.445	1.2898		CPD-13920	3.6638	1.8734
CPD-14886	2.0334	1.0239		CPD-20324	2.445	1.2898		CPD-13924	3.6638	1.8734
CPD-9269	2.0172	1.0124		CPD-8693	2.445	1.2898		CPD-16610	3.6638	1.8734
CPD-7289	2.0167	1.012		CPD-8707	2.445	1.2898		CPD-16627	3.6638	1.8734
CPD-19420	2.0118	1.0085		CPD-8711	2.445	1.2898		CPD-16670	3.6638	1.8734
CPD-11230	2.0104	1.0075		CPD-8716	2.445	1.2898		CPD-16679	3.6638	1.8734
CPD-16536	2.0041	1.0029		CPD-8722	2.445	1.2898		CPD-16689	3.6638	1.8734
CPD-16614	2.0015	1.0011		CPD-8728	2.445	1.2898		CPD-16719	3.6638	1.8734
RETINAL	0.49959	-1.0012		ENT-KAUR-16-EN-19-AL	2.445	1.2898		CPD-20323	3.6638	1.8734
BESTATIN	0.49944	-1.0016		threo-ds-iso-citrate	2.4377	1.2855		CPD-8691	3.6638	1.8734
CPD-9573	0.49941	-1.0017		5-METHYL-DL-TRYPTOPHAN	2.422	1.2762		CPD-8705	3.6638	1.8734
CPDQT-409	0.49831	-1.0049		CPD-7004	2.42	1.275		CPD-8709	3.6638	1.8734
CPD-7996	0.49705	-1.0085		18-OXOOLEATE	2.4193	1.2746		CPD-8714	3.6638	1.8734
INDOLE-PROPIONATE	0.4965	-1.0101		CPD-10320	2.4193	1.2746		CPD-8726	3.6638	1.8734
CPD-2748	0.49643	-1.0103		CPD-13636	2.4193	1.2746		ENT-KAUR-16-EN-19-OL	3.6638	1.8734
CPD-9410	0.4946	-1.0157		CPD-14396	2.4193	1.2746		TAXA-42011-DIEN-5A-OL	3.6638	1.8734
CPD-12490	0.49389	-1.0177		CPD-8204	2.4193	1.2746		CPD-9544	3.6248	1.8579
CPD-14834	0.49195	-1.0234		CPD-9745	2.417	1.2732		CPD-9474	3.6148	1.8539
CPD-12496	0.49193	-1.0235		CAFFEOYLQUINATE	2.41	1.269		CPD-11827	3.6144	1.8538
CPD0-1571	0.49055	-1.0275		CPD-7615	0.41533	-1.2677		3-KETOLACTOSE	3.607	1.8508
CPD-385	0.49011	-1.0288		CPD-11852	2.4061	1.2667		SINAPALDEHYDE	3.5991	1.8476
CPD-12389	0.48888	-1.0324		CPD-12225	0.41572	-1.2663		2C-METH-D-ERYTHRITOL-CYCLODIPHOSPHATE	3.588	1.8432
CPD-9300	0.48888	-1.0324		CPD-12628	0.41617	-1.2647		LL-DIAMINOPIMELATE	3.588	1.8432
CPD0-1405	0.48871	-1.0329		CPD-7228	0.41688	-1.2623		DOCOSANOATE	3.5762	1.8384
CPD-7898	0.48771	-1.0359		CPD-20425	2.3984	1.2621		CPD-12909	3.5695	1.8357
CPD-12632	0.48758	-1.0363		CPD-20428	2.3984	1.2621		CPD-18170	3.5542	1.8295
EHNA	0.48641	-1.0398		CPD-7852	2.3984	1.2621		CPD-9790	3.5464	1.8263
CPD-15716	0.48245	-1.0516		CPD-16762	2.3951	1.2601		CPD-8991	3.5328	1.8208
SUCROSE-6P	0.48245	-1.0516		O-UREIDOHOMOSERINE	2.3947	1.2598		CPD-6643	3.5146	1.8133
CPD-12402	0.48093	-1.0561		CPD-7618	0.42152	-1.2463		CPD-6645	3.5146	1.8133
CPD-406	0.48058	-1.0571		131-OXO-MAGNESIUM-PROTOPORPHYRIN-IX-13-M	0.42252	-1.2429		3-HYDROXY-ANTHRANILATE	3.504	1.809
CPD-3425	0.47801	-1.0649		CPD-205	2.3634	1.2409		CPD-9638	3.5016	1.808
3-HYDROXY-N-METHYL-S-COCLAURINE	0.4753	-1.0731		CPD-9526	2.3585	1.2379		CPD0-1251	3.4975	1.8063
CPD-9470	0.47527	-1.0732		CPD-13572	2.3545	1.2354		CPD-13371	3.4905	1.8034
CPD-12328	0.47378	-1.0777		7-METHYLXANTHOSINE	0.42505	-1.2343		CPD-7064	3.4806	1.7993
CPD-15105	0.47254	-1.0815		CPD-16683	0.42533	-1.2333		CPD-9584	3.4765	1.7977
CPD-13495	0.47242	-1.0819		CPD-9524	2.3367	1.2245		CPD-9595	3.4765	1.7977
DEOXYCHOLATE	0.47035	-1.0882		23-dihydrodipicolinate	2.3359	1.224		CPD-12830	3.4507	1.7869
CPD-13613	0.47018	-1.0887		DELTA1-PIPERIDEINE-2-6-DICARBOXYLATE	2.3359	1.224		CPD-7166	3.4376	1.7814
CPD-15937	0.46927	-1.0915		L-DEHYDRO-ASCORBATE	2.3354	1.2236		CPD-13661	3.4255	1.7763
R-4-PHOSPHOPANTOTHENOYL-L-CYSTEINE	0.46788	-1.0958		CPD-15105	0.4283	-1.2233		CPD-19955	3.4255	1.7763
DIHYDROSANGUINARINE	0.46646	-1.1002		ALLANTOATE	0.42993	-1.2178		ISOMETHYLEUGENOL	3.4255	1.7763
CPD-12746	0.46613	-1.1012		CPD-17422	2.3249	1.2172		CPD-12867	3.3948	1.7633
CPD-10546	0.46449	-1.1063		CPD-9536	2.3238	1.2165		LOGANIN	3.3936	1.7628
CPD-10216	0.46311	-1.1106		CPD-7081	2.3216	1.2151		DIHYDROMACARPINE	3.3709	1.7532
CPD-369	0.46246	-1.1126		CPD-9460	2.3146	1.2107		CPD-632	3.3517	1.7449
GALACTITOL	0.46246	-1.1126		DIVINYLCHLOROPHYLLIDE-A	2.3088	1.2072		CPD-13357	3.348	1.7433
MANNITOL	0.46246	-1.1126		CPD-649	0.43451	-1.2025		CPD-9836	3.3344	1.7374
SORBITOL	0.46246	-1.1126		CPD-7105	2.2943	1.1981		HOMOGENTISATE	3.3303	1.7357
CPD-19812	0.45844	-1.1252		CPD-5804	0.43628	-1.1967		UBIQUINONE-10	3.3185	1.7305
L-ORNITHINE	0.45834	-1.1255		CPD-14832	2.2911	1.196		CPD-13495	3.2679	1.7084
CPD-3723	0.45818	-1.126		3-4-DIHYDROXYBENZOATE	0.4389	-1.188		5-OXOPROLINE	3.2512	1.701
CPD-3724	0.45818	-1.126		CPD-14833	2.2782	1.1879		PYRROLINE-HYDROXY-CARBOXYLATE	3.2512	1.701
PSEUDOURIDINE-5-P	0.45818	-1.126		CPD-8427	2.2689	1.182		CPD0-1405	3.2455	1.6985
UMP	0.45818	-1.126		CPD-8927	2.2663	1.1803		CPD-7061	3.2438	1.6977
CPD-9700	0.45592	-1.1331		BILIVERDINE	0.44175	-1.1787		CPD-2183	3.2406	1.6962
4-COUMAROYLQUINATE	0.45252	-1.144		CPD-14594	2.2611	1.177		CPD-9527	3.2366	1.6945
CPD-12348	0.45147	-1.1473		CPD-4205	2.2581	1.1751		SECOLOGANIN-CPD	3.2161	1.6853
SOLANESYL-PYROPHOSPHATE	0.45132	-1.1478		CPD0-1397	2.2567	1.1742		CPD-12167	3.2065	1.681
CPD-9981	0.45097	-1.1489		CPD-13605	2.2553	1.1733		CPD-15287	3.1923	1.6746
CPD-9525	0.44975	-1.1528		CPD0-1537	2.2535	1.1722		CPD-7546	3.1859	1.6717
CPDQT-415	0.44696	-1.1618		CPD-16781	2.2532	1.172		CPD-12652	3.1823	1.6701
CPD-4122	0.4444	-1.1701		CHLOROPHYLL-B	0.44529	-1.1672		CPD-12218	3.1805	1.6693
ETHIONINE	0.44042	-1.1831		GIBBERELLIN	2.2444	1.1663		DIVINYLCHLOROPHYLLIDE-A	3.137	1.6494
CPD-15175	0.44025	-1.1836		7-O-BETA-D-APIOFURANOSYL-12-BETA-D-GLU	0.44559	-1.1662		ISOWILLARDIINE	3.1303	1.6463
CPD-17611	0.44025	-1.1836		CPD-7612	2.2402	1.1636		CPD-12907	3.125	1.6439
CPD-4563	0.44025	-1.1836		CPD-13610	2.2374	1.1618		HMP	3.1102	1.637
CPD-14816	0.43974	-1.1853		CPD-13606	2.234	1.1596		CPD-10235	3.0862	1.6259
CPD-1041	0.43962	-1.1857		XANTHINE	2.2264	1.1547		CPD-674	3.0841	1.6249
CPD-10523	0.43962	-1.1857		CPD-19753	0.45175	-1.1464		POLYNEURIDINE-ALDEHYDE	3.0787	1.6223
CPD-12383	0.43962	-1.1857		KDO	0.45175	-1.1464		VOMILENINE	3.0787	1.6223
CPD0-1408	0.43962	-1.1857		R-COCLAURINE	0.45202	-1.1455		CPD-7418	3.0608	1.6139
CPD-8838	0.43809	-1.1907		S-COCLAURINE	0.45202	-1.1455		MESO-DIAMINOPIMELATE	3.0513	1.6094
LATHYRINE	0.43806	-1.1908		CPD-4885	2.2105	1.1443		CPD-14485	3.0393	1.6038
CPD-10471	0.43533	-1.1998		3-HYDROXY-ANTHRANILATE	2.2069	1.142		CPD0-1661	3.027	1.5979
S-LACTOYL-GLUTATHIONE	0.43405	-1.2041		CPD-5441	0.45374	-1.1401		CPD-12224	3.0237	1.5963
3-O-BETA-GLUCOSYL-2-OXINDOLE-3-ACETYL-	0.42952	-1.2192		CPD-9785	2.2032	1.1396		CPD-7972	3.0136	1.5915
CPD-13031	0.42764	-1.2255		ALL-TRANS-PENTAPRENYL-DIPHOSPHATE	2.2007	1.138		CPD-9620	3.0136	1.5915
CPD-238	0.42764	-1.2255		CPDQT-518	0.4544	-1.138		CPD-251	3.0094	1.5895
CPD-7268	0.42764	-1.2255		CPD-204	0.45445	-1.1378		CPD-9885	3.0035	1.5867
PHENYLACETALDOXIME	0.42764	-1.2255		CPD-12733	2.199	1.1369		CPD-9886	3.0035	1.5867
CPD-1905	0.42557	-1.2325		CPDIO2-6	0.45583	-1.1334		CPD-9948	3.0035	1.5867
CPD-4944	0.42557	-1.2325		CPD-10470	2.1937	1.1333		PHENYLHYDANTOIN	2.9992	1.5846
CPD-4945	0.42557	-1.2325		CPD-20010	2.1654	1.1146		CPD-19461	2.9983	1.5842
CPD-7980	0.42557	-1.2325		INDOLE-3-ACETALDOXIME	2.1641	1.1138		CPD-12333	2.9971	1.5835
SUCCINYL-OH-CYCLOHEXADIENE-COOH	0.42398	-1.2379		CPD-7166	2.1637	1.1135		CPD-12353	2.9971	1.5835
MET	0.42393	-1.2381		CPD-12393	0.46355	-1.1092		CPD-475	2.9971	1.5835
CPDIO2-7	0.42277	-1.242		CPD-15332	2.1502	1.1045		CPD-6228	2.9971	1.5835
CATECHOL	0.41734	-1.2607		URATE	2.1502	1.1045		CPD-695	2.9971	1.5835
CPD-14533	0.41729	-1.2609		THIAMINE	0.46553	-1.103		CPD1F-97	2.9971	1.5835
CPD-8829	0.41706	-1.2617		CPD-12360	2.1479	1.1029		CPD-10356	2.9954	1.5827
CPD-14737	0.41506	-1.2686		NIACINE	0.46641	-1.1003		CPD-15319	2.99	1.5802
CPD-7618	0.41452	-1.2705		CPD-10272	0.4679	-1.0957		CPD-11608	2.9874	1.5789
CPD-8915	0.41295	-1.276		10-HYDROXYDIHYDROSANGUINARINE	2.1366	1.0953		CAPSAICIN	2.9863	1.5783
CPD-12927	0.41101	-1.2828		CPD0-2113	2.1337	1.0933		CPD-211	2.9659	1.5685
9--OR-1016-DIHYDROXYPALMITATE	0.40761	-1.2947		3-HEXAPRENYL-4-HYDROXY-5-METHOXYBENZOATE	2.1249	1.0874		2-METHYLPROPANAL-OXIME	2.9633	1.5672
CPD-9896	0.40729	-1.2959		INDOLE-3-ACETYL-GLN	2.1207	1.0846		CPD-11435	2.9633	1.5672
7-O-BETA-D-APIOFURANOSYL-12-BETA-D-GLU	0.40712	-1.2965		CPD-14735	2.1203	1.0842		CPD-4861	2.9633	1.5672
CPD-8264	0.40606	-1.3002		AGMATHINE	0.47232	-1.0822		CPD-4223	2.9629	1.567
CPD-13098	0.40259	-1.3126		CPD-15633	0.47383	-1.0776		CPD-3424	2.9559	1.5636
CPD-11558	0.40226	-1.3138		CPD-8854	0.47536	-1.0729		CPD-1103	2.9394	1.5555
CMP-GROUP	0.40157	-1.3163		CPD-8158	0.47623	-1.0703		CPD-14452	2.9333	1.5525
CPD-10129	0.40107	-1.3181		CAPSORUBIN	0.47693	-1.0682		CPD-13539	2.9285	1.5501
CPD-16683	0.40097	-1.3184		CPD-20423	0.47693	-1.0682		CPD-205	2.9267	1.5493
CH33ADO	0.39779	-1.3299		CPD-7196	0.47693	-1.0682		CPD-12912	2.9213	1.5466
DEOXYADENOSINE	0.39779	-1.3299		CPD-7424	0.47693	-1.0682		CPD-12918	2.9213	1.5466
CPD-8943	0.39752	-1.3309		CPD1F-135	0.47693	-1.0682		CPD-13667	2.9213	1.5466
COPROPORPHYRIN_I	0.3965	-1.3346		THIDIAZURON	0.47694	-1.0681		CPD-14492	2.9213	1.5466
COPROPORPHYRIN_III	0.3965	-1.3346		CPD-6625	0.47757	-1.0662		CPD-14495	2.9213	1.5466
CPD-9298	0.39431	-1.3426		CPD-13081	2.0915	1.0645		CPD-4573	2.9213	1.5466
CPD-7005	0.39182	-1.3517		CPD-16748	2.0866	1.0611		INDOLE-3-ACETYL-LEU	2.8908	1.5315
CPD-9790	0.3901	-1.3581		CPD-7853	0.47996	-1.059		CPD-12403	2.8818	1.527
CPD-12628	0.38708	-1.3693		3-BETA-HYDROXY-5-ALPHA-PREGNANE-20-ONE	2.082	1.058		CPD-8685	2.8762	1.5242
CPD-17595	0.38642	-1.3717		CPD-7557	2.0766	1.0542		CPD-13662	2.8662	1.5191
CPD-1074	0.38606	-1.3731		CPD-13030	2.0755	1.0535		CPD-14834	2.8661	1.5191
CPD-12702	0.38606	-1.3731		TRIS	0.48247	-1.0515		CPD-7862	2.8595	1.5157
CPD-6361	0.38606	-1.3731		CPD-8117	2.0721	1.0511		CPD-309	2.852	1.512
INDOXYL	0.38606	-1.3731		CPD-8228	2.0721	1.0511		CPD-12928	2.8416	1.5067
CPD-13539	0.38546	-1.3753		CPD-8229	2.0721	1.0511		CPD4KF-4	2.8361	1.5039
CPD0-1153	0.38426	-1.3799		CPD-8231	2.0721	1.0511		CPD-714	2.8312	1.5014
CPD-17454	0.3825	-1.3865		CREPENYNATE	2.0721	1.0511		CPD-14817	2.8282	1.4999
CPD-13370	0.38001	-1.3959		LINOLENIC_ACID	2.0721	1.0511		CPD0-1449	2.8167	1.494
D-CYSTEINE	0.37904	-1.3996		CPD-7016	2.0719	1.051		CPD-12572	2.8064	1.4887
PENTAHYDROXYCYCLOHEXANONE	0.37839	-1.402		CPD-15449	2.071	1.0503		CPD-9615	2.8064	1.4887
CPDQT-428	0.3779	-1.4039		CPD-4404	0.48336	-1.0488		CPD-17594	2.7819	1.4761
CPD-17446	0.37457	-1.4167		5-HYDROXY-FERULIC-ACID	0.48386	-1.0473		CPD-10472	2.7705	1.4702
CPD-17478	0.37349	-1.4208		CPD-15073	0.48386	-1.0473		CPD-8166	2.768	1.4689
CPD0-1088	0.37073	-1.4316		CPD-13346	0.48425	-1.0462		CPD-12212	2.7678	1.4687
CPD-9956	0.37054	-1.4323		CPD-11505	2.0647	1.046		CPD-12510	2.7542	1.4617
CPD-12498	0.3699	-1.4348		DIMETHYLSULFONIOACETATE	0.48466	-1.0449		CPD0-1372	2.747	1.4578
CPD-9950	0.36947	-1.4365		CPD-10259	0.48632	-1.04		CPD-11714	2.7449	1.4568
CPD-9954	0.36836	-1.4408		CPD-7169	0.48632	-1.04		CPD-12829	2.7406	1.4545
CPD-12202	0.36664	-1.4476		CPD-7170	0.48632	-1.04		CPD-7175	2.7367	1.4524
CPD-12213	0.36637	-1.4486		CPD-7171	0.48632	-1.04		CPD-15002	2.726	1.4468
CPD-8268	0.36432	-1.4567		CPD-4743	2.056	1.0399		CPD0-1500	2.7241	1.4458
CPD-11510	0.36062	-1.4715		CPD0-1265	2.0544	1.0387		COUMARIN	2.7179	1.4425
CPD-14912	0.35568	-1.4914		AMINO-HYDROXYMETHYL-METHYL-PYR-P	2.0506	1.036		CPD-11641	2.7158	1.4414
CPD-16173	0.35438	-1.4966		CPD-12159	2.05	1.0357		CPD-7856	2.7142	1.4405
CPD-11226	0.35097	-1.5106		CPD-12929	2.05	1.0357		AGMATHINE	2.6962	1.4309
CPD-7619	0.34557	-1.533		CPD-4581	2.05	1.0357		CPD-12111	2.6788	1.4216
CPD-7770	0.34313	-1.5432		CPD-8646	2.05	1.0357		ORCINOL-CPD	2.6768	1.4205
8-AMINO-7-OXONONANOATE	0.34213	-1.5474		1-3-7-TRIMETHYLXANTHINE	2.0476	1.0339		CPD-9275	2.6703	1.417
CPD-9442	0.34144	-1.5503		CPD-19487	2.0463	1.033		CPD-13098	2.6668	1.4151
OCTAPRENYL-DIPHOSPHATE	0.34139	-1.5505		THF	0.49065	-1.0272		PHOSPHORIBOSYL-ATP	2.6619	1.4124
CPD-423	0.33872	-1.5619		CPD-7147	2.0367	1.0262		COLUMBAMINE	2.6566	1.4096
ARG	0.33738	-1.5676		ACETYLCHOLINE	0.49108	-1.026		CPD-825	2.6541	1.4082
CPD-19813	0.33612	-1.5729		CPD-17595	2.0346	1.0247		5-METHYLTHIOINOSINE	2.6533	1.4078
CANAVANINE	0.33578	-1.5744		CPD-4283	0.49159	-1.0245		QUINATE	2.6426	1.402
CPD-12404	0.33322	-1.5855		CPD-13369	2.034	1.0243		CPD-12587	2.6394	1.4002
CPDQT-256	0.33322	-1.5855		13-DIHYDROXY-N-METHYLACRIDONE	0.49178	-1.0239		CPD-12394	2.6366	1.3987
3-HYDROXYBENZOATE	0.33098	-1.5952		CPD-12587	2.0294	1.0211		S-METHYLGLUTATHIONE	2.6149	1.3868
CPD-110	0.33098	-1.5952		CPD-12643	2.0279	1.02		NICOTINATE_NUCLEOTIDE	2.6109	1.3846
CPD-9318	0.32904	-1.6037		CPD-7620	2.0277	1.0199		3-URACIL-1-YL-L-SERINE	2.6105	1.3843
COUMARYL-ALCOHOL	0.3283	-1.6069		CPD0-1396	2.0265	1.019		2-KETOGLUTARATE	2.5975	1.3772
CPD-6501	0.3283	-1.6069		R-CANADINE	2.0244	1.0175		CPD-9778	2.5975	1.3772
CPD-4241	0.32689	-1.6131		CPD-10244	2.0223	1.016		CPD-12831	2.5972	1.377
CPD-7227	0.32337	-1.6288		CPD-19895	0.49555	-1.0129		O-SINAPOYLGLUCARATE	2.5854	1.3704
CPD-14594	0.32108	-1.639		CPD-6954	2.016	1.0115		CPD-8959	2.5781	1.3663
CPD-13717	0.31547	-1.6644		N-HYDROXYL-TRYPTAMINE	2.0159	1.0114		CPD-4702	2.57	1.3618
CPD-19818	0.31496	-1.6668		CPD-11884	2.0126	1.0091		ADENYLOSUCC	2.5679	1.3606
CPD-9787	0.31496	-1.6668		CPD-9573	0.49862	-1.004		CPD-8942	2.5627	1.3577
CPD-16684	0.31308	-1.6754		HISTIDINAL	0.49869	-1.0038		CPD0-1689	2.5626	1.3576
CPD-9602	0.31092	-1.6854		CPD-15154	0.49997	-1.0001		CPD-7714	2.5613	1.3569
CPD-15218	0.30779	-1.7						CPD-4575	2.5581	1.3551
CPD-195	0.30731	-1.7022						CPD-9631	2.5555	1.3536
CPD-9789	0.30211	-1.7269						INDOLE_ACETALDEHYDE	2.5555	1.3536
1-METHOXY-3-INDOLYLMETHYL-GLUCOSINOLATE	0.30199	-1.7274						CPD-14443	2.5509	1.351
CPD-8067	0.29946	-1.7395						CPD-12405	2.5411	1.3455
5-HYDROXY-TRYPTOPHAN	0.29629	-1.7549						CPD-12397	2.5219	1.3345
CPD-6993	0.29616	-1.7555						CPD-7081	2.5077	1.3263
ALPHA-NAPHTHALENEACETAMIDE	0.29494	-1.7615						CPD-13212	2.5031	1.3237
CPD-3344	0.2946	-1.7631						CPD-15801	2.5007	1.3223
CPD-1125	0.29334	-1.7693						HOMO-SER	2.4907	1.3165
DIAMINONONANOATE	0.29046	-1.7836						CPD-10258	2.4905	1.3164
CPD-9754	0.28821	-1.7948						CPD-7228	2.49	1.3161
DEACETYLISOIPECOSIDE	0.2877	-1.7973						CONIFERYL-ALDEHYDE	2.4874	1.3147
CPD-9923	0.286	-1.8059						CPD0-1396	2.474	1.3068
CPD-7420	0.28344	-1.8189						INDOLE-3-ACETYL-GLN	2.4695	1.3042
CPD-464	0.28305	-1.8209						10-HYDROXYDIHYDROSANGUINARINE	2.4295	1.2807
CPD-7725	0.28126	-1.83						CPD-13245	2.4144	1.2717
CPD-19789	0.27843	-1.8446						CPD0-1133	2.4042	1.2656
CPD-8991	0.27552	-1.8598						CPD-7561	2.4021	1.2643
1-PALMITOYLGLYCEROL-3-PHOSPHATE	0.2697	-1.8906						CPD-9245	2.3896	1.2568
CPD-4403	0.26907	-1.894						CPD-14997	2.3829	1.2527
CPD-9440	0.26907	-1.894						5-METHYLTHIOADENOSINE	2.3693	1.2445
CPD-8198	0.26805	-1.8994						CPD-10206	2.3576	1.2373
CPD-8047	0.26524	-1.9146						UBIQUINONE-2	2.3521	1.2339
ASN	0.26352	-1.924						CPD-13647	2.351	1.2333
R-COCLAURINE	0.26298	-1.927						MONO-VINYL-PROTOCHLOROPHYLLIDE-A	2.3363	1.2242
S-COCLAURINE	0.26298	-1.927						CPD0-1717	2.3361	1.2241
HIS	0.25892	-1.9494						CPD-12351	2.3189	1.2135
CPD-7062	0.25094	-1.9946						CPD-13037	2.3005	1.202
CPD-10277	0.25091	-1.9948						CPD-14474	2.2975	1.2001
CPD-19958	0.24711	-2.0168						CPD-8632	2.2961	1.1992
CPD-81	0.24664	-2.0195						CPD-10450	2.2919	1.1966
CPD0-1498	0.24261	-2.0433						CPD-12360	2.2848	1.1921
COUMARALDEHYDE	0.24003	-2.0587						CPD-8086	2.2847	1.192
BETAINE	0.23883	-2.0659						CPD-6885	2.2819	1.1902
CPD-3642	0.23883	-2.0659						CPD-6886	2.2819	1.1902
CPD-6142	0.23883	-2.0659						CPD-11506	2.2795	1.1887
L-2-AMINOPENTANOIC-ACID	0.23883	-2.0659						CPD-7165	2.2795	1.1887
VAL	0.23883	-2.0659						PREPHENATE	2.2767	1.1869
CPD-6201	0.23364	-2.0976						CPD0-1401	2.2634	1.1785
CPD-8907	0.23364	-2.0976						ASCORBATE	2.249	1.1693
CPD-8908	0.23364	-2.0976						CPD-6976	2.2397	1.1633
CPD-8911	0.23364	-2.0976						CPD-13511	2.2307	1.1575
CPD-9327	0.2325	-2.1047						CPD-9598	2.2145	1.147
UBIQUINONE-10	0.23065	-2.1162						CPD-19436	2.2129	1.1459
CPD0-1246	0.22902	-2.1265						CPD-7109	2.2102	1.1442
CPD-12282	0.22487	-2.1529						2-C-METHYL-D-ERYTHRITOL-4-PHOSPHATE	2.209	1.1434
CPD-17637	0.22487	-2.1529						CPD-6225	2.2075	1.1424
CPD-468	0.22479	-2.1534						DIHYDROFOLATE	2.1913	1.1318
DL-5-FLUOROTRYPTOPHAN	0.22443	-2.1557						CPD-9410	2.1864	1.1286
CPD-7023	0.22396	-2.1587						CPD-9317	2.1763	1.1219
CPD-19817	0.22316	-2.1639						CPD-4503	2.1672	1.1159
CPD-7146	0.21963	-2.1868						CPD-6623	2.1614	1.112
CPDQT-515	0.21747	-2.2011						CPD-6624	2.1614	1.112
CPD0-1112	0.21436	-2.2219						CPD-9949	2.1572	1.1092
CPD0-1717	0.21034	-2.2492						DIHYDROCOUMARIN	2.1572	1.1092
CPD-6981	0.20847	-2.2621						CPD-6222	2.1469	1.1022
CPD-9737	0.20128	-2.3128						CPD-9786	2.1437	1.1001
DOPAMINE	0.20121	-2.3132						CPDQT-285	2.1412	1.0984
DIHYDROLIPOAMIDE	0.19601	-2.351						CPD-8635	2.141	1.0983
S-2-AMINOETHYL-L-CYSTEINE	0.19521	-2.3569						5-METHYL-DL-TRYPTOPHAN	2.1396	1.0974
CPD-7854	0.19218	-2.3795						CPD-7120	2.1329	1.0928
CPD-18156	0.18949	-2.3998						CPD-5846	2.132	1.0922
BACIMETHRIN	0.18948	-2.3999						COUMARALDEHYDE	2.1316	1.0919
CPD-670	0.18948	-2.3999						CPD-19785	2.1315	1.0919
CPD-14479	0.18917	-2.4022						CPD-2186	2.1253	1.0877
CPD-204	0.17698	-2.4984						M-TOPOLIN	2.1242	1.0869
RIBOFLAVIN	0.17656	-2.5017						CPD-7070	2.1184	1.083
CPD-8186	0.17572	-2.5086						ONONIN	2.1125	1.0789
CPD-6624	0.17346	-2.5273						CPD-7075	2.11	1.0772
CPDQT-461	0.16677	-2.5841						CPD-19895	2.1092	1.0767
CPD-19447	0.16633	-2.5879						CPD-14528	2.1075	1.0756
CPDQT-413	0.16612	-2.5897						CPD-11924	2.1026	1.0722
N-EE-PIPEROYL-PIPERIDINE	0.15843	-2.6581						CPD-12745	2.1014	1.0714
CPD-8089	0.15759	-2.6657						CPD0-1422	2.1	1.0704
CPD-8092	0.15759	-2.6657						CPD-9296	2.0978	1.0688
CPD-9544	0.15579	-2.6824						CPD-14969	2.0954	1.0672
5-METHOXYFURANOCOUMARIN	0.15362	-2.7026						CPD-13225	2.0888	1.0627
CPD-9949	0.15235	-2.7146						CPD-9936	2.0817	1.0578
DIHYDROCOUMARIN	0.15235	-2.7146						CPD-15023	2.0792	1.056
CPD-9621	0.15145	-2.7231						CPD-18169	2.0792	1.056
BETAINE_ALDEHYDE	0.14863	-2.7502						CPD1F-431	2.0792	1.056
CPD-7993	0.14863	-2.7502						CPD-11557	2.0774	1.0548
INDOLE	0.14695	-2.7666						CPD-4022	2.0689	1.0488
12-HYDROXYDIHYDROCHELIRUBINE	0.14574	-2.7785						CPD-11940	2.065	1.0461
CPD-693	0.13658	-2.8722						CPD-14740	2.065	1.0461
CPD-632	0.13623	-2.8758						CPD-1962	2.065	1.0461
CPD-9367	0.12862	-2.9589						PHLORETIN	2.065	1.0461
CPD-6627	0.12396	-3.012						L-CYSTATHIONINE	2.0595	1.0423
CPD-1863	0.1207	-3.0505						CPD-7164	2.0574	1.0408
CPD-14859	0.12065	-3.0511						CPD-8049	2.0444	1.0317
CPD-12385	0.11978	-3.0615						CPDQT-408	2.0383	1.0274
CPD-6623	0.11883	-3.073						CPDQT-419	2.0383	1.0274
CPD-13037	0.1104	-3.1792						ANTHRANILATE	2.0151	1.0108
CPD-9699	0.10983	-3.1867						P-AMINO-BENZOATE	2.0151	1.0108
5-ISOBUTYLTHIORIBOSE	0.10701	-3.2242						CPD-6971	2.0142	1.0102
CPD-6121	0.094601	-3.402						CPD-182	2.0071	1.0051
CPD-7994	0.091257	-3.4539						ALPHA-NAPHTHALENEACETAMIDE	0.49982	-1.0005
10-BETA-HYDROXYTAXA-42011-DIEN-5-ALPH	0.08429	-3.5685						CPD0-1398	0.49352	-1.0188
CPD-11714	0.077274	-3.6939						CPD-8120	0.49326	-1.0196
CPD-19438	0.076392	-3.7104						CPD0-1502	0.49322	-1.0197
CPD-16542	0.074966	-3.7376						CPD-13605	0.49263	-1.0214
CPD-6367	0.067545	-3.888						CPD-13606	0.49263	-1.0214
TRYPTAMINE	0.066243	-3.9161						4-METHYLPENTANAL	0.49262	-1.0215
12-DIHYDROVOMILENINE	0.064002	-3.9657						CIS-3-HEXENOL	0.49262	-1.0215
PHENYLHYDANTOIN	0.061802	-4.0162						CPD-13223	0.49262	-1.0215
CPD-2182	0.045064	-4.4719						HEXANAL	0.49262	-1.0215
CPD-8914	0.045039	-4.4727						TRANS-2-HEXENOL	0.49262	-1.0215
CPD-10470	0.044442	-4.4919						CPD0-1715	0.4921	-1.023
O-SINAPOYLGLUCAROLACTONE	0.04041	-4.6291						CPD-19892	0.49075	-1.0269
THREO-DS-ISO-CITRATE	0.01793	-5.8015						CPD-9774	0.4905	-1.0277
CPD-8685	0.017633	-5.8256						12-OXO-CIS-9-DODECENOATE	0.48902	-1.032
CPD-11724	0.01263	-6.307						12-OXO-TRANS-10-DODECENOATE	0.48902	-1.032
								CPD-12915	0.48871	-1.033
								N-ACETYL-BETA-GLUCOSAMINYLAMINE	0.48789	-1.0354
								CPD-12389	0.48722	-1.0374
								CPD-9300	0.48722	-1.0374
								MET	0.48722	-1.0374
								23-dihydrodipicolinate	0.48669	-1.0389
								DELTA1-PIPERIDEINE-2-6-DICARBOXYLATE	0.48669	-1.0389
								CPD-14529	0.48426	-1.0461
								CPD-19959	0.48426	-1.0461
								CPD-6481	0.48426	-1.0461
								CPD-8647	0.48426	-1.0461
								CPD-9947	0.48426	-1.0461
								ISOEUGENOL	0.48426	-1.0461
								8-AMINO-7-OXONONANOATE	0.48277	-1.0506
								CPD-8646	0.48273	-1.0507
								CPD-14737	0.48251	-1.0514
								CPD-19751	0.48149	-1.0544
								CPD-9499	0.48141	-1.0547
								CPD-8084	0.48075	-1.0566
								O-SUCCINYLBENZOATE	0.48036	-1.0578
								CPD-12753	0.47945	-1.0606
								CPD-9215	0.47925	-1.0611
								CPD-9481	0.47478	-1.0747
								CPD-7898	0.47426	-1.0762
								CHLORALAN-CPD	0.47356	-1.0784
								CPD-15776	0.47289	-1.0804
								CPD-11525	0.47124	-1.0855
								CPD-20011	0.47073	-1.087
								CPD0-1606	0.47037	-1.0881
								3-O-BETA-GLUCOSYL-2-OXINDOLE-3-ACETYL-	0.47001	-1.0892
								CPD-10210	0.46871	-1.0932
								CPD-638	0.46759	-1.0967
								CPD-12898	0.46731	-1.0976
								ARG	0.46486	-1.1051
								N-NITROARGININE	0.46363	-1.109
								RIBOFLAVIN	0.46272	-1.1118
								CPD-18262	0.46154	-1.1155
								CPD-82	0.46016	-1.1198
								CONIFERYL-ALCOHOL	0.45864	-1.1246
								CPD-11530	0.45864	-1.1246
								2-DEHYDROPANTOYL-LACTONE	0.45824	-1.1258
								CPD-10211	0.45824	-1.1258
								CINNAMALDEHYDE	0.45814	-1.1261
								CPD-6993	0.4574	-1.1285
								CPD-15777	0.45619	-1.1323
								CPD-19491	0.45334	-1.1413
								CPD-13670	0.45294	-1.1426
								CPD-16876	0.45127	-1.1479
								CPD0-1242	0.45105	-1.1486
								N-ETHYLMALEIMIDE	0.45106	-1.1486
								CPD-9954	0.45103	-1.1487
								CPD-10204	0.45001	-1.152
								METHYLNICOTINATE	0.44901	-1.1552
								THIDIAZURON	0.44849	-1.1569
								CPD-7013	0.44731	-1.1607
								EGTA	0.44657	-1.163
								8-HYDROXYQUINOLINE	0.44449	-1.1698
								CPD-9530	0.44377	-1.1721
								L-CYSTEATE	0.44282	-1.1752
								CPDQT-277	0.44231	-1.1769
								CPD-12496	0.44191	-1.1782
								CPD-14816	0.44117	-1.1806
								CPD-8095	0.44101	-1.1811
								CPD-19429	0.44074	-1.182
								CPD-715	0.44044	-1.183
								CPD-12628	0.43745	-1.1928
								CPD-13081	0.43671	-1.1953
								S-CHEILANTHIFOLINE	0.43637	-1.1964
								BETAINE_ALDEHYDE	0.43193	-1.2111
								CPD-7993	0.43193	-1.2111
								CPD-1086	0.43126	-1.2134
								CPD-7119	0.42715	-1.2272
								CPD0-1663	0.42647	-1.2295
								CPD0-1627	0.42402	-1.2378
								CPD-15123	0.42378	-1.2386
								CPD-12911	0.42162	-1.246
								CPD-13666	0.42162	-1.246
								CPD-13668	0.42162	-1.246
								CPD-14491	0.42162	-1.246
								CPD-14494	0.42162	-1.246
								CPD-14499	0.42162	-1.246
								CPD-16620	0.42162	-1.246
								CPD-16621	0.42162	-1.246
								CPD-4568	0.42162	-1.246
								CPD-7608	0.42162	-1.246
								CPD-7609	0.42162	-1.246
								CPDQT-41	0.42013	-1.2511
								CPD-8244	0.41993	-1.2518
								CPD-7614	0.41873	-1.2559
								CPD-12348	0.41853	-1.2566
								CPD-12996	0.418	-1.2584
								CPD-9875	0.4166	-1.2633
								CPD-7618	0.41546	-1.2672
								3-UREIDO-PROPIONATE	0.41286	-1.2763
								CPD-14765	0.41286	-1.2763
								CORTISOL	0.41018	-1.2857
								CPD1F-96	0.41012	-1.2859
								CPD-13173	0.40942	-1.2883
								O-PHENANTHROLINE	0.4088	-1.2905
								CPD-7203	0.40826	-1.2924
								CPD1F-2	0.40826	-1.2924
								CPD-8157	0.40712	-1.2965
								CPD-13611	0.4055	-1.3022
								CPDIO2-6	0.40527	-1.3031
								CPD-6995	0.40374	-1.3085
								7-O-BETA-D-APIOFURANOSYL-12-BETA-D-GLU	0.40262	-1.3125
								CPD-14609	0.40227	-1.3138
								CPD-9442	0.40227	-1.3138
								DEACETYLISOIPECOSIDE	0.40218	-1.3141
								GLUTARATE	0.40199	-1.3148
								CPD-13455	0.40001	-1.3219
								CPD-5441	0.3992	-1.3248
								CPD-14983	0.39839	-1.3278
								CPD-10216	0.39783	-1.3298
								CPD-15122	0.39676	-1.3337
								CPD-7850	0.39605	-1.3363
								7-METHYLXANTHOSINE	0.39439	-1.3423
								CPD-7971	0.39426	-1.3428
								STEARIC_ACID	0.3934	-1.3459
								LINOLENIC_ACID	0.39181	-1.3518
								CPD-17446	0.39161	-1.3525
								CPD-10329	0.39151	-1.3529
								CPD-15619	0.39151	-1.3529
								CPD-5861	0.39151	-1.3529
								RHAMNOSE	0.39151	-1.3529
								CPD-8999	0.39126	-1.3538
								CPD-13655	0.38884	-1.3628
								CPD-7726	0.38818	-1.3652
								CPD-12222	0.38723	-1.3687
								CPD-4886	0.38723	-1.3687
								CPD-4888	0.38723	-1.3687
								CPD-4889	0.38723	-1.3687
								CPD-4890	0.38723	-1.3687
								CPD-4891	0.38723	-1.3687
								CPD-4892	0.38723	-1.3687
								CPD-4894	0.38723	-1.3687
								CPD-4901	0.38723	-1.3687
								CPD-4902	0.38723	-1.3687
								CPD-4903	0.38723	-1.3687
								CPD-4921	0.38723	-1.3687
								CPD-8735	0.38723	-1.3687
								CPD-8736	0.38723	-1.3687
								CPD-8754	0.38723	-1.3687
								CPD-8755	0.38723	-1.3687
								CPD-8756	0.38723	-1.3687
								CPD-8767	0.38723	-1.3687
								CPD-8768	0.38723	-1.3687
								CPD-8785	0.38723	-1.3687
								13-DIHYDROXY-N-METHYLACRIDONE	0.38722	-1.3688
								CPD-12388	0.38623	-1.3725
								S-TETRAHYDROCOLUMBAMINE	0.3853	-1.376
								KIEVITONE-CPD	0.38001	-1.3959
								CPD-9194	0.37984	-1.3965
								CPD-7100	0.37919	-1.399
								BENZYL-ALCOHOL	0.37892	-1.4
								CPD0-2113	0.37783	-1.4042
								CPD-8915	0.37781	-1.4043
								CPD-8926	0.37781	-1.4043
								CPD-12916	0.3772	-1.4066
								CPDQT-461	0.37677	-1.4082
								CPD-15175	0.37655	-1.4091
								CPD-17611	0.37655	-1.4091
								CPD-4222	0.37655	-1.4091
								CPD-4563	0.37655	-1.4091
								PROSTAGLANDIN-H2	0.37631	-1.41
								CPD-8138	0.37585	-1.4118
								PHYTOL	0.37173	-1.4277
								CPD-9610	0.36958	-1.436
								CPD-16173	0.36925	-1.4373
								CPD-13174	0.36873	-1.4393
								CPD-7105	0.36841	-1.4406
								CPD-7158	0.36839	-1.4407
								CPDQT-31	0.36784	-1.4428
								CPDQT-36	0.36784	-1.4428
								4-HYDROXY-BUTYRATE	0.36773	-1.4433
								CPD-12175	0.36773	-1.4433
								CPD-12176	0.36773	-1.4433
								ZYMOSTEROL	0.36681	-1.4469
								CPD-14052	0.36442	-1.4563
								CPD-18761	0.36413	-1.4575
								DIHYDROLIPOAMIDE	0.36385	-1.4586
								ALL-TRANS-HEXAPRENYL-DIPHOSPHATE	0.36324	-1.461
								CPD-13792	0.36284	-1.4626
								CPD-9500	0.36192	-1.4663
								CPD-7148	0.36183	-1.4666
								1-3-7-TRIMETHYLXANTHINE	0.36172	-1.467
								CPD-14049	0.35895	-1.4781
								CPD-14593	0.35861	-1.4795
								CYSTINE	0.35703	-1.4859
								CPD-4885	0.35595	-1.4903
								CPD-8141	0.35482	-1.4948
								SANGUINARINE	0.35473	-1.4952
								CPD-9941	0.35287	-1.5028
								CPD-16782	0.35224	-1.5054
								CPD-1063	0.35212	-1.5059
								CPD-444	0.35212	-1.5059
								CPD-19420	0.35091	-1.5108
								CPD-13420	0.35022	-1.5137
								CPD-13086	0.34969	-1.5159
								CPD-8928	0.3478	-1.5237
								CPD-12609	0.34654	-1.5289
								CPD-3041	0.34654	-1.5289
								CPD-3061	0.34654	-1.5289
								CPD-4402	0.34654	-1.5289
								CPD-9557	0.34654	-1.5289
								CPDQT-414	0.3462	-1.5303
								CPDQT-341	0.34371	-1.5407
								CPD-12025	0.34338	-1.5421
								CPD-7051	0.3427	-1.545
								CPDQT-37	0.34255	-1.5456
								CPD-556	0.34061	-1.5538
								DIHYDROXYNAPHTHOATE	0.3399	-1.5568
								CPD-11507	0.33891	-1.561
								AMINO-HYDROXYMETHYL-METHYL-PYR-P	0.33304	-1.5862
								CPD-3725	0.33287	-1.587
								CPD-4207	0.33179	-1.5916
								CPD-5662	0.33136	-1.5935
								VIGABATRIN	0.33076	-1.5961
								CPD-19477	0.32941	-1.602
								CPD-14912	0.32933	-1.6024
								CPD-9716	0.32675	-1.6137
								INOSINE	0.32548	-1.6194
								CPD0-1397	0.32461	-1.6232
								CHLOROPHYLL-B	0.3245	-1.6237
								CPD-9583	0.32102	-1.6393
								3-4-DIHYDROXYBENZOATE	0.31683	-1.6582
								PHOSPHORYL-CHOLINE	0.31469	-1.668
								CPD-404	0.31368	-1.6726
								SPHINGOSINE	0.31344	-1.6738
								CPD-12629	0.31204	-1.6802
								INDOLE_PYRUVATE	0.31189	-1.6809
								CPD-19813	0.31109	-1.6846
								CPD-4241	0.30968	-1.6911
								BENZIMIDAZOLE	0.30749	-1.7014
								CPD-10307	0.30689	-1.7042
								CPD-9240	0.30689	-1.7042
								CPD-10296	0.30632	-1.7069
								CPD-19422	0.30568	-1.7099
								CPD0-1583	0.30339	-1.7208
								CPD-4186	0.30232	-1.7259
								DEHYDROSPHINGANINE	0.29903	-1.7416
								CPD-11233	0.29885	-1.7425
								CPD-14650	0.29599	-1.7564
								CPD3O-4151	0.29599	-1.7564
								BETAINE	0.29581	-1.7572
								CPD-3642	0.29581	-1.7572
								CPD-6142	0.29581	-1.7572
								L-2-AMINOPENTANOIC-ACID	0.29581	-1.7572
								VAL	0.29581	-1.7572
								CPDQT-350	0.29564	-1.7581
								CPD-12586	0.29521	-1.7602
								CPD-8074	0.29399	-1.7662
								CPD-8075	0.29399	-1.7662
								CPD-8077	0.29399	-1.7662
								DIHYDROSANGUINARINE	0.29384	-1.7669
								L-GLUTAMATE-5-P	0.29351	-1.7685
								CPD-14516	0.2933	-1.7696
								CPD-13719	0.29321	-1.77
								HAEMATOPORPHYRIN-IX	0.29146	-1.7786
								CPD-15281	0.29076	-1.7821
								2-ACETO-2-HYDROXY-BUTYRATE	0.28732	-1.7993
								CPD-9803	0.28673	-1.8022
								CPD-9807	0.28673	-1.8022
								CPD-79	0.28645	-1.8037
								CPD-12630	0.28633	-1.8042
								CPD-9425	0.28577	-1.8071
								CPD-1142	0.28552	-1.8083
								CPD0-1088	0.28316	-1.8203
								CPD-8943	0.28126	-1.83
								CPD-7248	0.28112	-1.8307
								CPD-14770	0.28094	-1.8317
								CPD-12592	0.28024	-1.8353
								CPD-9745	0.27867	-1.8434
								3-HYDROXY-N-METHYL-S-COCLAURINE	0.27758	-1.849
								5-METHOXYFURANOCOUMARIN	0.27715	-1.8513
								CPD-9472	0.27581	-1.8583
								CPD-19891	0.27523	-1.8613
								CPD-7204	0.27444	-1.8654
								1-METHOXY-3-INDOLYLMETHYL-GLUCOSINOLATE	0.27364	-1.8697
								PURINE-RING	0.27312	-1.8724
								CPD-14825	0.27241	-1.8762
								CPD-8082	0.27079	-1.8847
								VINORINE	0.26992	-1.8894
								CPD-12398	0.26921	-1.8932
								CPD-8779	0.26784	-1.9005
								DL-5-FLUOROTRYPTOPHAN	0.26771	-1.9013
								CPD-355	0.26732	-1.9033
								BACIMETHRIN	0.26726	-1.9037
								CPD-670	0.26726	-1.9037
								CPD-7857	0.26619	-1.9095
								CPD0-1690	0.26583	-1.9114
								CPD-4610	0.2655	-1.9132
								13-HYDROPEROXYOCTADECA-911-DIENOATE	0.26515	-1.9151
								CPD-13088	0.26515	-1.9151
								CPD-13092	0.26515	-1.9151
								CPD-13093	0.26515	-1.9151
								CPD-13094	0.26515	-1.9151
								CPD-8677	0.26515	-1.9151
								CPD-5602	0.26501	-1.9159
								CPD-19898	0.26397	-1.9215
								DIMETHYLSULFONIOACETATE	0.26376	-1.9227
								L-ORNITHINE	0.26197	-1.9325
								6-O-METHYLNORLAUDANOSOLINE	0.26195	-1.9327
								CPDQT-428	0.25943	-1.9466
								CPD-14984	0.25786	-1.9553
								CPD-15367	0.25769	-1.9563
								CPD-14478	0.25703	-1.96
								CPD-8636	0.25664	-1.9622
								SOLANESYL-PYROPHOSPHATE	0.25459	-1.9737
								D-ERYTHRO-IMIDAZOLE-GLYCEROL-P	0.25059	-1.9966
								7-O-METHYLVITEXIN-2-O-B-L-RHAMNOSIDE	0.24831	-2.0098
								HIS	0.24746	-2.0148
								CPD-3723	0.24646	-2.0206
								CPD-3724	0.24646	-2.0206
								PSEUDOURIDINE-5-P	0.24646	-2.0206
								UMP	0.24646	-2.0206
								CPD-8951	0.24597	-2.0234
								METHYLMETHANETHIOSULFONATE	0.24498	-2.0293
								CPD-15447	0.24375	-2.0365
								CPD-19795	0.24233	-2.045
								CPD3DJ-11366	0.24118	-2.0518
								CPD-9835	0.23828	-2.0692
								R-N-METHYLCOCLAURINE	0.23774	-2.0726
								CPD0-1760	0.23728	-2.0753
								GUAZATINE	0.23596	-2.0834
								DIFLUOROMETHYLORNITHINE	0.2342	-2.0942
								CPD-406	0.23324	-2.1001
								ADIPATE	0.23258	-2.1042
								CPD0-1252	0.23223	-2.1064
								CPD-12395	0.23161	-2.1102
								CPD-9926	0.23118	-2.1129
								CPD-12853	0.23073	-2.1157
								CPD-381	0.2302	-2.1191
								CPD-6123	0.22954	-2.1232
								CPD-17597	0.22879	-2.1279
								S-ADENOSYL-4-METHYLTHIO-2-OXOBUTANOATE	0.2277	-2.1348
								CPD-2188	0.22703	-2.139
								CPD-8073	0.22703	-2.139
								CPD-9192	0.22636	-2.1433
								CPD0-1471	0.22613	-2.1448
								CPD-11281	0.22526	-2.1503
								PALMATINE	0.22194	-2.1718
								CPDQT-32	0.22133	-2.1757
								APIGENIN-7-O-NEOHESPERIDOSIDE	0.2204	-2.1818
								CPD-7144	0.2204	-2.1818
								CPD1F-462	0.2204	-2.1818
								CPD-12821	0.22019	-2.1832
								CPD-4461	0.22011	-2.1837
								CPD-15288	0.21952	-2.1876
								CPD-8898	0.21787	-2.1984
								CPD-14852	0.21747	-2.2011
								CPD-15474	0.21747	-2.2011
								CPD-8124	0.21606	-2.2105
								CPD-8656	0.21543	-2.2147
								CPD-4206	0.21329	-2.2291
								CPDQT-516	0.2133	-2.2291
								CPD0-1574	0.21251	-2.2344
								CPD-9788	0.21202	-2.2377
								CPD-7853	0.21132	-2.2425
								5-N-PROPYLTHIOADENOSINE	0.21106	-2.2443
								CPD0-1112	0.21054	-2.2479
								DIMP	0.21025	-2.2498
								CPD-5683	0.21014	-2.2506
								CPD-5483	0.20599	-2.2794
								CPD-17421	0.20588	-2.2801
								CPD-9939	0.20159	-2.3105
								CPD-723	0.20021	-2.3204
								CPD-8917	0.19918	-2.3278
								CPD-8919	0.19918	-2.3278
								CPD-8671	0.19771	-2.3385
								HISTIDINOL	0.19758	-2.3395
								CPD-15042	0.19725	-2.3419
								CPD-10205	0.19506	-2.358
								CPD-229	0.19502	-2.3583
								CPD-9895	0.1939	-2.3667
								CPD-9700	0.19275	-2.3752
								CPD-8719	0.19144	-2.385
								CPD-8161	0.1912	-2.3869
								CPD-8163	0.1912	-2.3869
								2-DEHYDROPANTOATE	0.18904	-2.4032
								CPD-17650	0.18887	-2.4046
								CPD-10157	0.18668	-2.4214
								CPD-19478	0.18413	-2.4412
								5-P-NITROPHENYLTHIOADENOSINE	0.18319	-2.4486
								CPD-18099	0.18316	-2.4489
								TRIFLUOROMETHIONINE	0.18129	-2.4636
								CPD-11232	0.18106	-2.4654
								CPD-9280	0.18091	-2.4667
								CPD-11444	0.17869	-2.4845
								UROPORPHYRINOGEN-III	0.17869	-2.4845
								L-ARGININO-SUCCINATE	0.17855	-2.4856
								CPD-10272	0.17791	-2.4907
								CPD-12104	0.17734	-2.4954
								CPD0-1811	0.17733	-2.4955
								ETHYLACETATE	0.17518	-2.5131
								CPD-12163	0.17508	-2.5139
								CPD-7994	0.17428	-2.5205
								LINAMARIN	0.17098	-2.5481
								CPD-14615	0.17052	-2.552
								CPD-11231	0.16956	-2.5601
								CPD-11595	0.16865	-2.5679
								CPD0-1239	0.16743	-2.5784
								CPD-12393	0.1658	-2.5925
								CPD-13027	0.1635	-2.6127
								CPD-12387	0.15985	-2.6452
								CPD-10345	0.15874	-2.6553
								CPD-8268	0.15705	-2.6707
								CPD-16684	0.15667	-2.6742
								CPD-8906	0.15645	-2.6762
								CHLOROACETOL-PHOSPHATE	0.15272	-2.711
								SINAPOYL-S-MALATE	0.15269	-2.7113
								CPD0-1342	0.15094	-2.728
								CPD-12653	0.1506	-2.7312
								CPD-11534	0.15033	-2.7338
								CPD-12805	0.15033	-2.7338
								CPD-14312	0.15033	-2.7338
								CPD-4751	0.15033	-2.7338
								CPD-4752	0.15033	-2.7338
								CPD-4753	0.15033	-2.7338
								CPD-684	0.15033	-2.7338
								CPD-7097	0.15033	-2.7338
								CPD-8695	0.15033	-2.7338
								CPD-8696	0.15033	-2.7338
								CPD-8697	0.15033	-2.7338
								CPD-8699	0.15033	-2.7338
								CPD-9907	0.15033	-2.7338
								CPD1F-128	0.15033	-2.7338
								CPD4KF-6	0.15033	-2.7338
								CPD4KF-7	0.15033	-2.7338
								TAXA-411-DIENE	0.15033	-2.7338
								CPD-19794	0.14912	-2.7454
								CPD-14594	0.14744	-2.7618
								CPDQT-459	0.14596	-2.7764
								TETRAHYDROPALMATINE	0.14452	-2.7906
								CPD-7996	0.14427	-2.7932
								CPD-19387	0.14275	-2.8084
								CPD-13812	0.14235	-2.8124
								CPD-13717	0.14225	-2.8135
								CPD-17651	0.1413	-2.8231
								CPD-14048	0.13954	-2.8413
								CPD-8905	0.13782	-2.8592
								CPD-8912	0.13782	-2.8592
								CPD-6975	0.1335	-2.9051
								CPD-7867	0.13335	-2.9067
								CPDQT-34	0.13269	-2.9138
								CPD-12490	0.13265	-2.9143
								CPD-4754	0.13259	-2.915
								CPD-19897	0.13096	-2.9328
								CPD-16542	0.13055	-2.9373
								CPD-9426	0.12795	-2.9664
								CPD-9980	0.12739	-2.9727
								CPD-3344	0.12548	-2.9945
								CPD-14979	0.12482	-3.0021
								S-781314-TETRAHYDROPROTOBERBERINE	0.12445	-3.0063
								CPD-12391	0.12403	-3.0112
								CPD-8921	0.12295	-3.0238
								CPD-9757	0.12288	-3.0247
								CPD-8978	0.11998	-3.0592
								CPD-7073	0.11977	-3.0617
								CPD-11505	0.11626	-3.1045
								CPD-4242	0.11577	-3.1106
								CPD-9869	0.11574	-3.1111
								CARBOXYMETHOXYLAMINE	0.11531	-3.1164
								CPD-6367	0.11256	-3.1512
								S-ADENOSYLMETHIONINAMINE	0.10821	-3.2082
								CPD0-1807	0.10732	-3.22
								CPD0-1093	0.10454	-3.2579
								CPD-13373	0.1043	-3.2612
								CPD-4404	0.097956	-3.3517
								IMIDAZOLE-ACETOL-P	0.097232	-3.3624
								CHOLINE	0.096841	-3.3682
								CPD-7847	0.096054	-3.38
								CPD-7547	0.09495	-3.3967
								DIVINYL-PROTOCHLOROPHYLLIDE-A	0.092222	-3.4387
								CPD-14859	0.091149	-3.4556
								CPD-7074	0.089946	-3.4748
								CPD-13199	0.088328	-3.501
								CPD-8097	0.088255	-3.5022
								CPD-10259	0.08678	-3.5265
								CPD-423	0.086602	-3.5295
								CPD-10051	0.085817	-3.5426
								CPD-260	0.085817	-3.5426
								CPD-261	0.085817	-3.5426
								CPD-263	0.085817	-3.5426
								CPD-4941	0.085817	-3.5426
								CPD-4942	0.085817	-3.5426
								CPD-862	0.085817	-3.5426
								CPD-9762	0.085817	-3.5426
								CPD-9038	0.08531	-3.5511
								CPD-7859	0.084092	-3.5719
								3-BETA-HYDROXY-5-ALPHA-PREGNANE-20-ONE	0.077171	-3.6958
								ADENINE-RING	0.076903	-3.7008
								CPD-14046	0.076606	-3.7064
								CPD0-1809	0.072835	-3.7792
								CPD-5661	0.072047	-3.7949
								CPD-7409	0.072047	-3.7949
								CPD-7415	0.072047	-3.7949
								CPD0-2459	0.071408	-3.8078
								CPD-6121	0.070807	-3.82
								CPD-7227	0.070174	-3.8329
								CHOLESTEROL	0.065078	-3.9417
								MIMOSINE	0.062361	-4.0032
								CPD-16550	0.060672	-4.0428
								CPD-8659	0.060456	-4.048
								3-OH-BENZALDEHYDE	0.059419	-4.0729
								4-HYDROXYBENZALDEHYDE	0.059419	-4.0729
								CPD-7024	0.059419	-4.0729
								SALICYLALDEHYDE	0.059419	-4.0729
								CANAVANINE	0.055967	-4.1593
								5-ISOBUTYLTHIORIBOSE	0.042932	-4.5418
								CPD-11226	0.042508	-4.5561
								CPD-15177	0.042176	-4.5674
								CPD-4750	0.042176	-4.5674
								CPD0-1028	0.042176	-4.5674
								ENT-COPALYL-DIPHOSPHATE	0.042176	-4.5674
								GERANYLGERANYL-PP	0.042176	-4.5674
								CPD-17606	0.039999	-4.6439
								CPD-12927	0.038103	-4.7139
								CPD-9621	0.0373	-4.7447
								CPD-9445	0.03616	-4.7895
								CPD-9635	0.035632	-4.8107
								S-2-AMINOETHYL-L-CYSTEINE	0.034533	-4.8559
								CPD-63	0.034185	-4.8705
								CPD-7169	0.032486	-4.944
								CPD-7170	0.032486	-4.944
								CPD-7171	0.032486	-4.944
								CPD-4884	0.028829	-5.1163
								CPD-5725	0.027837	-5.1669
								NARINGIN	0.025339	-5.3025
								CPD-8131	0.024962	-5.3241
								NAPHTHOL	0.024962	-5.3241
								CPD0-1326	0.024407	-5.3565
								CPD-7063	0.020148	-5.6332
								CPD-18666	0.01725	-5.8573
								CPD0-1682	0.011381	-6.4573
								CPD-4442	0.0094947	-6.7187
								CPD-3462	0.0078982	-6.9843
