# Supplementary material for: Intraspecific Variability Largely Affects the Leaf Metabolomics Response to Isosmotic Macrocation Variations in Two Divergent Lettuce (Lactuca sativa L.) Varieties
Source: Plants (Basel). 2021 Jan 5;10(1):91. doi: 10.3390/plants10010091 (PMC7824788; doi:10.3390/plants10010091)
Supplement: Supplementary file 1 [file plants-10-00091-s001.zip › Supplementary Table 5.xlsx]

## Sheet: Foglio1
Supplementary Table 5: Summary statistics of the chemical enrichment analysis between the ‘Red’ and ‘Green Salanova’ in the SCa solution
Clusters are ranked according to the statistical significane (FDR)
Cluster name	p value	FDR	Altered metabolites	Increased	Decreased	Increased ratio
indoles	2.2e-20	7.9e-19	12	8	4	0.7
isoflavones	1e-15	1.8e-14	8	7	1	0.9
flavonoids	4.2e-11	5.1e-10	13	10	3	0.8
glucosinolates	8.6e-11	7.7e-10	4	1	3	0.2
glycosides	1.3e-10	9.5e-10	12	9	3	0.8
cinnamates	5.4e-09	3.1e-08	6	4	2	0.7
benzene derivatives	6e-09	3.1e-08	4	2	2	0.5
anthocyanins	5.3e-08	2.2e-07	9	8	1	0.9
benzophenanthridines	5.4e-08	2.2e-07	4	3	1	0.8
coumarins	9.3e-08	3.3e-07	5	3	2	0.6
lignans	4.1e-07	1.4e-06	8	5	3	0.6
amino acids	9.6e-07	2.9e-06	3	0	3	0
glucosides	1.1e-06	3e-06	7	6	1	0.9
flavonols	1.3e-06	3.3e-06	3	3	0	1
phenols	2.4e-06	5.9e-06	4	2	2	0.5
anthraquinones	2.6e-06	5.9e-06	7	6	1	0.9
carotenoids	3e-06	6.4e-06	4	4	0	1
methionine	5.3e-06	1e-05	4	2	2	0.5
fatty alcohols	5.5e-06	1e-05	3	2	1	0.7
acids, carbocyclic	8.4e-06	1.5e-05	3	3	0	1
acyl coenzyme a	8.7e-06	1.5e-05	6	6	0	1
cyclohexanes	2.3e-05	3.8e-05	3	1	2	0.3
benzyl compounds	3.6e-05	5.6e-05	3	2	1	0.7
chalcones	6.2e-05	9.3e-05	3	3	0	1
Saturated FA	7.3e-05	0.0001	3	1	2	0.3
isoquinolines	0.00011	0.00016	5	2	3	0.4
sugar alcohols	0.00035	0.00047	4	0	4	0
monoterpenes	0.00064	0.00083	4	1	3	0.2
flavones	0.0007	0.00087	4	4	0	1
phosphatidylcholines	0.0025	0.0028	3	0	3	0
OH-FA_18_3_2	0.0025	0.0028	3	3	0	1
amino acids, branched-chain	0.0025	0.0028	3	0	3	0
oximes	0.0026	0.0028	3	0	3	0
hydrolyzable tannins	0.0028	0.003	3	3	0	1
hexoses	0.0033	0.0034	3	2	1	0.7
flavanones	0.0038	0.0038	3	3	0	1
