# Supplementary material for: Intraspecific Variability Largely Affects the Leaf Metabolomics Response to Isosmotic Macrocation Variations in Two Divergent Lettuce (Lactuca sativa L.) Varieties
Source: Plants (Basel). 2021 Jan 5;10(1):91. doi: 10.3390/plants10010091 (PMC7824788; doi:10.3390/plants10010091)
Supplement: Supplementary file 1 [file plants-10-00091-s001.zip › Supplementary Table 6.xlsx]

## Sheet: Foglio1
Supplementary Table 6: Summary statistics of the chemical enrichment analysis between the ‘Red’ and ‘Green Salanova’ in the SMg solution.
Clusters are ranked according to the statistical significane (FDR)
Cluster name	p values	FDR	Altered metabolites	Increased	Decreased	Increased ratio
flavonoids	1.1e-17	3.8e-16	20	18	2	0.9
isoflavones	1.1e-16	1.9e-15	8	8	0	1
pentanols	1.3e-14	1.5e-13	6	4	2	0.7
deoxyadenosines	2.4e-14	2e-13	5	3	2	0.6
phenols	5.8e-14	3.9e-13	6	3	3	0.5
triterpenes	1.5e-13	8.7e-13	15	3	12	0.2
glycosides	1.9e-13	9e-13	15	13	2	0.9
sesquiterpenes	3.1e-13	1.3e-12	6	3	3	0.5
isoquinolines	3e-12	1.1e-11	5	5	0	1
aldehydes	6.8e-12	2.3e-11	5	5	0	1
coumaric acids	7.9e-12	2.4e-11	5	4	1	0.8
glucosinolates	1.6e-11	4.4e-11	4	2	2	0.5
resorcinols	7.1e-10	1.9e-09	4	1	3	0.2
benzopyrans	1.1e-09	2.6e-09	3	3	0	1
tryptamines	2.8e-09	6.4e-09	4	2	2	0.5
cinnamates	3.7e-09	7.8e-09	4	2	2	0.5
benzoates	4.6e-09	9.2e-09	3	3	0	1
terpenes	1.5e-08	2.9e-08	9	9	0	1
UnSaturated FA	1.7e-08	3.1e-08	9	9	0	1
carotenoids	1.8e-08	3.1e-08	9	6	3	0.7
chalcones	2.1e-08	3.4e-08	4	3	1	0.8
Saturated FA	4.4e-08	6.9e-08	3	2	1	0.7
glucosides	8.7e-07	1.3e-06	7	5	2	0.7
berberine alkaloids	1.3e-06	1.9e-06	3	2	1	0.7
anthraquinones	1.5e-06	2.1e-06	3	2	1	0.7
cyclohexanes	1.6e-06	2.1e-06	3	1	2	0.3
oligosaccharides	1.7e-06	2.2e-06	3	1	2	0.3
NewCluster_8	4.5e-05	5.5e-05	5	5	0	1
bile pigments	5e-05	5.9e-05	5	0	5	0
diterpenes	0.00039	0.00045	4	4	0	1
amino acids, branched-chain	0.0025	0.0027	3	0	3	0
diterpenes, abietane	0.0025	0.0027	3	3	0	1
uridine diphosphate sugars	0.0028	0.0028	3	0	3	0
alcohols	0.0028	0.0028	3	1	2	0.3
