# Supplementary material for: Intraspecific Variability Largely Affects the Leaf Metabolomics Response to Isosmotic Macrocation Variations in Two Divergent Lettuce (Lactuca sativa L.) Varieties
Source: Plants (Basel). 2021 Jan 5;10(1):91. doi: 10.3390/plants10010091 (PMC7824788; doi:10.3390/plants10010091)
Supplement: Supplementary file 1 [file plants-10-00091-s001.zip › Supplementary Table 7.xlsx]

## Sheet: Foglio1
Supplementary Table 7: Summary statistics of the chemical enrichment analysis between the ‘Red’ and ‘Green Salanova’ in the SK solution.
Clusters are ranked according to the statistical significane (FDR)
Cluster name	p value	FDR	Altered metabolites	Increased	Decreased	Increased ratio
amino acids, basic	7.9e-15	7.5e-14	6	0	6	0
O=FA_8_2	2e-09	5.2e-09	3	0	3	0
ethanolamines	5.5e-09	1.2e-08	3	0	3	0
phosphatidic acids	3.3e-06	4.7e-06	3	0	3	0
O=FA_8_1	0.00041	0.00047	4	0	4	0
organophosphates	0.00043	0.00047	4	0	4	0
naphthols	0.0025	0.0027	3	0	3	0
DiHODE	8.5e-07	1.3e-06	7	1	6	0.1
UnSaturated FA	1.9e-14	1.5e-13	5	1	4	0.2
monoterpenes	1.4e-11	5.4e-11	13	2	11	0.2
NewCluster_24	1.5e-11	5.8e-11	5	1	4	0.2
naphthalenes	2.4e-10	8.5e-10	4	1	3	0.2
propanolamines	2.6e-10	8.9e-10	5	1	4	0.2
benzene derivatives	7.3e-10	2.2e-09	5	1	4	0.2
dicarboxylic acids	3.2e-09	7.5e-09	4	1	3	0.2
furans	5.2e-08	1e-07	4	1	3	0.2
terpenes	1.7e-07	2.9e-07	8	2	6	0.2
galactolipids	5.8e-05	7e-05	5	1	4	0.2
cyclohexenes	0.00041	0.00047	4	1	3	0.2
fatty alcohols	2.7e-15	3.7e-14	3	1	2	0.3
methyldopa	2.4e-09	6e-09	3	1	2	0.3
benzyl alcohols	7.8e-09	1.7e-08	3	1	2	0.3
dehydrocholesterols	3.1e-06	4.5e-06	3	1	2	0.3
acetates	5.6e-06	7.7e-06	3	1	2	0.3
deoxyguanine nucleotides	6.6e-06	8.8e-06	3	1	2	0.3
uridine diphosphate sugars	7.7e-06	1e-05	6	2	4	0.3
diterpenes	4e-15	4.1e-14	17	6	11	0.4
indoles	8e-10	2.3e-09	5	2	3	0.4
amino acids	1.2e-07	2.2e-07	8	3	5	0.4
alkenes	5.8e-05	7e-05	5	2	3	0.4
oxo-ETE	6.1e-05	7.3e-05	5	2	3	0.4
sulfur compounds	2.9e-15	3.7e-14	8	4	4	0.5
NewCluster_12	3.9e-13	2.1e-12	4	2	2	0.5
alkaloids	2.4e-12	1.2e-11	4	2	2	0.5
cholestanols	7.6e-12	3.2e-11	6	3	3	0.5
pterins	1.3e-11	5.4e-11	6	3	3	0.5
pyrroles	1e-07	1.9e-07	4	2	2	0.5
deoxyuracil nucleotides	1.3e-07	2.3e-07	4	2	2	0.5
xanthophylls	6.2e-06	8.4e-06	6	3	3	0.5
phenols	0.00034	0.0004	4	2	2	0.5
triterpenes	3e-34	3.4e-32	40	23	17	0.6
flavonoids	1.7e-21	9.8e-20	25	15	10	0.6
isoflavones	3.6e-15	4.1e-14	7	4	3	0.6
dihydroxyphenylalanine	3.6e-09	8.1e-09	5	3	2	0.6
carotenoids	1.6e-07	2.8e-07	8	5	3	0.6
glucosides	5.3e-16	1.5e-14	18	13	5	0.7
anthocyanins	4.4e-14	3.2e-13	16	11	5	0.7
sulfonium compounds	1.7e-13	1.1e-12	3	2	1	0.7
anisoles	2.1e-13	1.3e-12	7	5	2	0.7
berberine alkaloids	4.2e-12	1.9e-11	6	4	2	0.7
cytokinins	6.5e-12	2.9e-11	6	4	2	0.7
Epoxy FA_40	3.7e-10	1.2e-09	3	2	1	0.7
Saturated_lipids	3.7e-10	1.2e-09	3	2	1	0.7
cholestanones	6e-09	1.3e-08	3	2	1	0.7
tropanes	5.7e-08	1.1e-07	3	2	1	0.7
kaempferols	3.4e-07	5.5e-07	3	2	1	0.7
phenylpropionates	4.6e-07	7.5e-07	3	2	1	0.7
flavanones	1.2e-06	1.8e-06	7	5	2	0.7
cholestenes	1.4e-06	2.1e-06	7	5	2	0.7
Epoxy FA_43	1.5e-06	2.2e-06	7	5	2	0.7
ortho-aminobenzoates	3.4e-06	4.8e-06	3	2	1	0.7
benzoquinones	4.2e-06	5.8e-06	3	2	1	0.7
benzaldehydes	9.1e-06	1.2e-05	3	2	1	0.7
steroids	9.6e-06	1.2e-05	3	2	1	0.7
amino acids, sulfur	1.2e-05	1.5e-05	3	2	1	0.7
ketones	1.3e-05	1.7e-05	3	2	1	0.7
acyl coenzyme a	0.0026	0.0027	3	2	1	0.7
phytosterols	0.0029	0.0029	3	2	1	0.7
xanthines	0.003	0.003	3	2	1	0.7
gibberellins	1.1e-16	4.1e-15	19	15	4	0.8
NewCluster_15	1e-15	2.3e-14	9	7	2	0.8
NewCluster_23	1.4e-15	2.7e-14	8	6	2	0.8
indoleacetic acids	2.3e-15	3.7e-14	8	6	2	0.8
coumarins	1.9e-13	1.2e-12	6	5	1	0.8
coumaric acids	4.2e-10	1.3e-09	5	4	1	0.8
phosphatidylglycerols	3e-09	7.3e-09	5	4	1	0.8
glucans	3.4e-09	7.8e-09	5	4	1	0.8
disaccharides	1.6e-08	3.4e-08	4	3	1	0.8
chalcones	2.2e-08	4.5e-08	4	3	1	0.8
cinnamates	5.7e-08	1.1e-07	4	3	1	0.8
isoquinolines	1.7e-07	2.9e-07	8	6	2	0.8
Saturated FA	7.3e-06	9.7e-06	6	5	1	0.8
hydroxybenzoates	1e-05	1.3e-05	6	5	1	0.8
phosphatidylcholines	5.8e-05	7e-05	5	4	1	0.8
anthraquinones	1.5e-14	1.4e-13	7	6	1	0.9
polyethylene glycols	4.2e-14	3.2e-13	7	6	1	0.9
glycosides	3.1e-13	1.8e-12	15	13	2	0.9
lignans	1.7e-12	8.5e-12	14	12	2	0.9
EpETrE	3.4e-09	7.8e-09	10	9	1	0.9
diterpenes, abietane	2.4e-08	4.7e-08	9	8	1	0.9
heterocyclic compounds, 4 or more rings	8.5e-07	1.3e-06	7	6	1	0.9
NewCluster_56	8.9e-07	1.4e-06	7	6	1	0.9
butyrates	1.3e-12	6.6e-12	5	5	0	1
catechols	7.3e-11	2.7e-10	4	4	0	1
mannosephosphates	2.8e-10	9.4e-10	11	11	0	1
aldehydes	7.7e-10	2.3e-09	4	4	0	1
hydroquinones	1.6e-09	4.4e-09	3	3	0	1
tetrahydrofolates	1.6e-09	4.4e-09	3	3	0	1
inositol phosphates	2.1e-09	5.3e-09	10	10	0	1
pterocarpans	2.3e-09	5.9e-09	4	4	0	1
sesquiterpenes	2.7e-08	5.3e-08	9	9	0	1
resorcinols	2.2e-07	3.6e-07	4	4	0	1
cholestenones	2.3e-07	3.9e-07	4	4	0	1
cholic acids	1.2e-06	1.8e-06	3	3	0	1
HODE	0.00038	0.00044	4	4	0	1
flavones	0.00042	0.00047	4	4	0	1
glutamates	0.00042	0.00047	4	4	0	1
amino acids, essential	0.0025	0.0027	3	3	0	1
guanosine	0.0025	0.0027	3	3	0	1
oxo-ODE	0.0025	0.0027	3	3	0	1
progesterone	0.0025	0.0027	3	3	0	1
androstenes	0.0029	0.0029	3	3	0	1
cholestadienols	0.0029	0.0029	3	3	0	1
flavonols	0.0028	0.0029	3	3	0	1
